# Supplementary material for: Awareness and use of flavor accessories for combustible tobacco products: A 2024 cross-sectional survey of high school students in Connecticut, USA
Source: PLoS One. 2026 Feb 18;21(2):e0341327. doi: 10.1371/journal.pone.0341327 (PMC12915970; doi:10.1371/journal.pone.0341327)
Supplement: S1 File — (XLSX) [file pone.0341327.s003.xlsx]

## Sheet: 0. 2024 School Survey 8-6-24 FI
ID	LT_Cig	LT_Cigar	LT_Cigarillo	LT_Blunt	Flavor_Beads_Heard	Flavor_Bead_Use	Spray_Drop_Heard	Spray_Drop_Use	Card_Heard	Card_Use
1918	0	0	0	0	1	-999	1	0	1	-999
1961	0	0	0	0	0	-999	1	0	1	-999
4133	0	0	0	0	-999	-999	-999	-999	-999	-999
3818	0	0	0	1	0	-999	0	-999	0	-999
2830	0	1	0	0	0	-999	0	-999	0	-999
818	0	0	0	0	0	-999	0	-999	0	-999
1963	0	0	0	0	0	-999	1	0	1	-999
3121	0	0	0	0	-999	-999	-999	-999	-999	-999
1061	1	0	0	1	0	-999	0	-999	0	-999
993	1	0	0	0	0	-999	0	-999	0	-999
1919	0	0	0	0	0	-999	0	-999	0	-999
12	0	0	0	1	0	-999	0	-999	0	-999
367	0	0	0	1	0	-999	0	-999	0	-999
1978	0	0	0	1	-999	-999	-999	-999	-999	-999
2436	0	1	1	1	0	-999	0	-999	0	-999
4780	0	0	0	0	0	-999	0	-999	0	-999
934	0	0	0	0	0	-999	0	-999	0	-999
936	1	0	0	1	0	-999	0	-999	1	0
939	1	1	1	1	1	1	1	1	1	1
2985	0	0	0	1	0	-999	0	-999	0	-999
3036	0	0	0	1	0	-999	0	-999	0	-999
3042	1	0	0	1	1	1	1	1	0	-999
3131	0	0	0	1	0	-999	0	-999	0	-999
3283	0	0	0	1	0	-999	0	-999	0	-999
4735	1	0	1	0	0	-999	0	-999	0	-999
453	0	0	0	1	1	0	1	0	0	-999
1091	0	0	0	1	0	-999	0	-999	0	-999
1127	0	0	0	1	0	-999	0	-999	0	-999
2960	0	0	0	1	0	-999	0	-999	0	-999
2998	0	0	0	1	1	0	1	0	0	-999
3635	1	0	0	1	0	-999	0	-999	0	-999
45	0	0	0	1	0	-999	1	0	0	-999
1114	0	0	0	1	0	-999	0	-999	0	-999
2940	0	0	0	1	0	-999	0	-999	0	-999
445	0	0	0	0	0	-999	0	-999	0	-999
987	0	0	0	0	0	-999	0	-999	0	-999
1019	0	0	0	0	0	-999	0	-999	0	-999
1111	0	0	0	0	0	-999	0	-999	0	-999
2321	0	0	0	0	0	-999	0	-999	0	-999
3350	0	0	0	0	0	-999	0	-999	0	-999
1973	0	0	0	0	0	-999	0	-999	0	-999
347	0	0	0	1	0	-999	0	-999	0	-999
454	1	0	0	0	0	-999	0	-999	0	-999
823	1	1	0	1	-999	-999	-999	-999	-999	-999
940	0	0	0	1	0	-999	0	-999	0	-999
942	0	0	0	1	0	-999	0	-999	0	-999
958	0	0	0	1	0	-999	0	-999	0	-999
1055	0	0	0	1	0	-999	0	-999	0	-999
1089	0	0	0	1	0	-999	0	-999	0	-999
1108	0	0	0	0	0	-999	0	-999	0	-999
1154	0	0	0	1	0	-999	0	-999	0	-999
1170	0	0	0	1	1	2	0	-999	0	-999
2416	0	0	0	1	1	0	0	-999	0	-999
3109	0	0	0	1	0	-999	0	-999	0	-999
4251	0	0	0	1	1	0	0	-999	0	-999
4907	0	0	0	1	1	0	0	-999	0	-999
26	0	0	0	1	0	-999	1	0	0	-999
41	0	0	0	1	0	-999	0	-999	0	-999
344	0	0	0	1	-999	-999	-999	-999	-999	-999
362	0	0	0	1	-999	-999	-999	-999	-999	-999
475	1	1	0	1	0	-999	0	-999	0	-999
490	1	1	1	1	0	-999	0	-999	0	-999
497	1	0	0	1	0	-999	0	-999	0	-999
801	1	1	0	1	-999	-999	-999	-999	-999	-999
946	1	1	0	1	1	0	0	-999	0	-999
971	0	0	0	1	0	-999	0	-999	0	-999
972	0	0	0	1	1	0	0	-999	0	-999
1004	0	0	0	0	0	-999	0	-999	0	-999
1036	0	0	0	1	0	-999	0	-999	0	-999
1062	0	1	1	1	0	-999	1	1	1	0
1069	0	0	0	1	0	-999	0	-999	0	-999
1070	0	0	0	1	0	-999	0	-999	0	-999
1101	0	0	0	1	1	0	0	-999	0	-999
1106	0	0	0	1	0	-999	0	-999	0	-999
1117	0	0	0	1	0	-999	0	-999	0	-999
1168	0	0	0	1	0	-999	1	0	0	-999
1920	0	0	0	1	-999	-999	-999	-999	-999	-999
1922	0	0	0	1	0	-999	0	-999	0	-999
1964	0	0	0	1	0	-999	0	-999	0	-999
1965	0	0	0	1	-999	-999	-999	-999	-999	-999
2437	1	1	0	1	0	-999	0	-999	0	-999
2442	1	1	1	1	1	0	1	0	0	-999
2504	1	1	1	1	1	1	1	2	1	1
2917	1	0	0	0	0	-999	0	-999	0	-999
2988	1	0	0	1	0	-999	0	-999	1	0
3043	1	0	0	1	0	-999	0	-999	0	-999
3125	0	0	0	1	-999	-999	-999	-999	-999	-999
3394	1	0	0	1	0	-999	0	-999	-999	-999
3799	0	0	0	1	1	0	0	-999	0	-999
3816	1	0	0	1	0	-999	0	-999	0	-999
3821	0	0	0	1	0	-999	0	-999	0	-999
3921	0	0	0	1	-999	-999	-999	-999	-999	-999
3923	1	0	0	1	-999	-999	-999	-999	-999	-999
4102	0	0	0	0	1	-999	1	0	0	-999
4135	0	0	0	1	0	-999	0	-999	0	-999
4221	0	0	0	1	0	-999	0	-999	0	-999
4225	1	0	0	0	0	-999	1	0	0	-999
4824	0	0	0	0	-999	-999	-999	-999	-999	-999
33	0	0	0	1	0	-999	0	-999	0	-999
480	0	0	0	1	0	-999	0	-999	0	-999
503	0	0	0	1	0	-999	0	-999	0	-999
854	1	0	0	1	-999	-999	-999	-999	-999	-999
937	0	0	0	1	1	0	0	-999	0	-999
964	0	0	0	1	0	-999	1	0	0	-999
1021	0	0	0	1	0	-999	0	-999	0	-999
1054	0	0	0	1	0	-999	0	-999	0	-999
1063	1	0	0	1	0	-999	0	-999	0	-999
1071	0	0	0	1	0	-999	0	-999	1	0
1072	0	0	0	1	0	-999	1	0	0	-999
1075	0	0	0	1	0	-999	0	-999	0	-999
1112	0	0	0	1	0	-999	0	-999	0	-999
1923	0	0	0	1	0	-999	0	-999	1	0
1924	0	0	0	1	0	-999	-999	-999	-999	-999
2008	0	0	0	1	0	-999	0	-999	0	-999
3009	0	0	0	1	0	-999	1	2	0	-999
3363	0	0	0	1	0	-999	0	-999	0	-999
3443	0	1	0	1	-999	-999	-999	-999	-999	-999
3614	1	0	0	1	0	-999	0	-999	0	-999
455	1	0	0	1	0	-999	0	-999	0	-999
488	0	0	0	1	0	-999	0	-999	0	-999
938	1	0	0	1	1	0	1	0	0	-999
945	1	0	0	1	1	0	0	-999	0	-999
952	0	0	0	1	0	-999	1	0	0	-999
1039	1	0	0	1	0	-999	0	-999	0	-999
1107	0	0	0	1	1	0	0	-999	0	-999
2942	0	0	0	1	0	-999	0	-999	0	-999
3118	1	1	1	1	0	-999	0	-999	0	-999
3356	1	0	0	1	0	-999	0	-999	0	-999
3791	1	0	1	1	0	-999	0	-999	0	-999
4773	1	0	0	1	0	-999	0	-999	0	-999
37	0	0	0	0	0	-999	0	-999	0	-999
449	0	0	0	0	1	-999	0	-999	0	-999
474	0	0	0	0	0	-999	0	-999	0	-999
812	0	0	0	0	-999	-999	-999	-999	-999	-999
822	0	0	0	0	0	-999	0	-999	0	-999
825	0	0	0	0	-999	-999	-999	-999	-999	-999
965	1	0	0	0	0	-999	0	-999	0	-999
990	0	0	0	0	0	-999	1	1	0	-999
1016	0	1	0	0	0	-999	0	-999	0	-999
1017	0	0	0	0	0	-999	0	-999	0	-999
1092	0	0	0	1	1	0	0	-999	0	-999
1113	0	0	0	1	0	-999	0	-999	0	-999
2001	0	0	0	1	0	-999	0	-999	0	-999
2403	0	0	0	0	0	-999	0	-999	0	-999
2849	0	0	0	0	0	-999	0	-999	0	-999
3023	0	0	0	0	0	-999	0	-999	0	-999
3764	0	0	0	0	0	-999	0	-999	0	-999
4162	0	0	0	0	0	-999	0	-999	0	-999
4643	0	0	0	0	0	-999	1	0	0	-999
4803	1	0	0	0	0	-999	0	-999	0	-999
366	0	0	0	0	-999	-999	-999	-999	-999	-999
472	1	0	0	0	0	-999	0	-999	0	-999
799	0	0	0	0	0	-999	0	-999	0	-999
824	0	0	0	0	-999	-999	-999	-999	-999	-999
1102	0	0	0	0	0	-999	1	1	1	-999
467	1	0	0	0	1	0	0	-999	0	-999
802	0	0	0	0	0	-999	0	-999	0	-999
819	0	0	0	0	1	-999	1	0	0	-999
821	1	0	0	0	0	-999	0	-999	0	-999
826	0	0	0	0	-999	-999	-999	-999	-999	-999
827	0	0	0	0	-999	-999	-999	-999	-999	-999
828	0	0	0	0	0	-999	0	-999	0	-999
836	0	1	1	0	1	0	0	-999	0	-999
1968	0	0	0	0	0	-999	0	-999	0	-999
1969	0	0	0	0	0	-999	0	-999	0	-999
1971	1	0	0	0	1	1	0	-999	0	-999
1977	0	0	0	0	0	-999	0	-999	0	-999
1982	0	0	0	0	0	-999	0	-999	0	-999
1983	1	0	0	0	0	-999	0	-999	0	-999
1993	0	0	0	0	0	-999	0	-999	0	-999
1994	0	0	0	0	0	-999	0	-999	0	-999
1995	0	0	0	0	0	-999	1	0	1	-999
1996	0	0	0	0	0	-999	0	-999	0	-999
1999	0	0	0	0	0	-999	0	-999	0	-999
2007	0	0	0	0	0	-999	0	-999	0	-999
2012	0	0	0	0	0	-999	1	0	1	-999
2367	0	0	0	0	0	-999	0	-999	0	-999
2428	0	0	0	0	1	-999	0	-999	0	-999
2743	0	0	0	0	0	-999	0	-999	1	-999
2762	0	0	0	0	0	-999	0	-999	0	-999
2856	0	0	0	0	0	-999	0	-999	0	-999
2888	0	0	0	0	0	-999	0	-999	0	-999
2982	1	0	1	0	1	0	0	-999	0	-999
3007	0	0	0	0	1	-999	0	-999	0	-999
3020	0	0	0	0	0	-999	0	-999	0	-999
3067	0	0	0	0	0	-999	0	-999	0	-999
3070	0	0	0	0	1	-999	0	-999	0	-999
3076	0	1	0	0	0	-999	0	-999	0	-999
3205	0	0	0	0	0	-999	0	-999	0	-999
3586	0	0	0	0	0	-999	0	-999	0	-999
3616	0	0	0	0	0	-999	0	-999	0	-999
4348	0	0	0	0	0	-999	1	0	0	-999
4486	0	0	0	0	0	-999	0	-999	0	-999
4664	0	0	0	0	0	-999	0	-999	0	-999
4762	0	0	0	0	1	-999	0	-999	1	-999
4764	0	0	0	0	0	-999	0	-999	0	-999
4767	0	0	0	0	0	-999	1	2	0	-999
829	0	0	0	0	1	-999	1	0	0	-999
833	0	0	0	0	1	-999	0	-999	0	-999
1926	0	0	0	0	0	-999	0	-999	0	-999
1976	0	0	0	0	1	-999	0	-999	0	-999
1990	0	0	0	0	0	-999	0	-999	0	-999
2015	0	0	0	0	0	-999	0	-999	0	-999
3782	0	0	0	0	0	-999	1	0	0	-999
4910	0	0	0	0	-999	-999	-999	-999	-999	-999
1015	0	0	0	0	0	-999	0	-999	0	-999
1166	0	0	0	1	0	-999	0	-999	0	-999
3	1	0	1	1	0	-999	0	-999	0	-999
346	0	0	0	1	-999	-999	-999	-999	-999	-999
369	0	0	0	1	0	-999	0	-999	0	-999
941	0	0	0	1	1	0	0	-999	0	-999
944	1	0	0	1	0	-999	1	0	0	-999
967	0	0	0	1	0	-999	0	-999	0	-999
1103	0	0	0	1	0	-999	1	0	0	-999
1956	0	0	0	1	-999	-999	-999	-999	-999	-999
3354	0	0	0	1	0	-999	0	-999	0	-999
42	0	0	0	1	0	-999	0	-999	0	-999
830	0	0	0	1	0	-999	0	-999	0	-999
1064	0	0	0	1	0	-999	0	-999	0	-999
1074	0	0	0	1	0	-999	0	-999	0	-999
4741	0	1	0	1	0	-999	0	-999	0	-999
800	1	0	0	1	-999	-999	-999	-999	-999	-999
853	1	0	0	1	-999	-999	-999	-999	-999	-999
1100	0	0	0	1	0	-999	0	-999	0	-999
1013	0	0	0	0	0	-999	1	0	0	-999
1014	0	0	0	0	0	-999	1	0	0	-999
1020	0	0	0	0	1	-999	0	-999	0	-999
1972	0	0	0	1	0	-999	1	0	1	0
2919	0	0	0	0	0	-999	0	-999	0	-999
4068	0	0	0	0	0	-999	0	-999	0	-999
4361	0	0	0	0	0	-999	0	-999	0	-999
360	0	0	0	0	0	-999	0	-999	0	-999
370	0	0	0	0	0	-999	1	0	0	-999
817	0	0	0	0	1	-999	0	-999	0	-999
820	0	0	0	0	0	-999	0	-999	0	-999
1974	0	0	0	0	1	-999	0	-999	0	-999
1975	1	0	0	0	0	-999	0	-999	0	-999
1980	0	0	0	0	0	-999	0	-999	0	-999
1981	0	0	0	0	0	-999	0	-999	0	-999
1984	0	0	0	0	0	-999	0	-999	0	-999
1987	0	0	0	0	0	-999	0	-999	0	-999
1988	0	0	0	0	0	-999	0	-999	0	-999
1989	0	0	0	0	0	-999	0	-999	0	-999
1992	0	0	0	0	0	-999	0	-999	0	-999
1997	0	0	0	0	0	-999	0	-999	0	-999
1998	0	0	0	0	1	-999	0	-999	0	-999
2006	1	0	0	0	1	1	1	1	0	-999
2010	0	0	0	0	0	-999	0	-999	1	-999
2656	0	0	0	0	0	-999	0	-999	0	-999
2869	0	0	0	0	0	-999	1	0	0	-999
3139	0	0	0	0	0	-999	0	-999	0	-999
3713	0	0	0	0	0	-999	0	-999	0	-999
3863	0	1	0	0	0	-999	0	-999	0	-999
4031	0	0	0	0	0	-999	0	-999	0	-999
4860	0	1	0	0	-999	-999	-999	-999	-999	-999
1925	0	0	0	0	0	-999	0	-999	0	-999
1967	0	0	0	0	-999	-999	-999	-999	-999	-999
2322	0	0	0	0	0	-999	0	-999	0	-999
2513	0	0	0	0	0	-999	0	-999	0	-999
2515	0	0	0	0	0	-999	0	-999	0	-999
4215	0	0	0	0	0	-999	0	-999	0	-999
4869	0	1	1	0	0	-999	0	-999	0	-999
495	1	0	0	1	1	0	0	-999	0	-999
1048	0	0	0	1	0	-999	0	-999	0	-999
1093	0	0	0	1	0	-999	0	-999	0	-999
365	0	0	0	1	-999	-999	-999	-999	-999	-999
448	1	1	1	1	0	-999	0	-999	0	-999
933	0	1	0	1	0	-999	0	-999	0	-999
1076	0	0	0	1	0	-999	0	-999	0	-999
1110	0	0	0	1	0	-999	0	-999	0	-999
2429	0	0	0	0	0	-999	0	-999	0	-999
3859	0	0	0	1	0	-999	0	-999	0	-999
4864	1	0	0	1	0	-999	1	0	1	1
49	0	0	0	1	0	-999	0	-999	0	-999
1157	0	0	0	1	0	-999	1	0	0	-999
2016	1	0	0	1	0	-999	0	-999	0	-999
3116	0	0	0	1	0	-999	0	-999	0	-999
3759	0	0	0	1	1	0	0	-999	1	0
4635	0	0	0	1	0	-999	0	-999	0	-999
476	0	0	0	0	0	-999	0	-999	0	-999
831	0	0	0	1	0	-999	0	-999	0	-999
1006	0	0	0	0	0	-999	0	-999	0	-999
1109	0	0	0	1	1	0	0	-999	0	-999
1169	0	0	0	1	0	-999	0	-999	0	-999
1979	0	0	0	1	0	-999	0	-999	0	-999
2000	0	0	0	1	0	-999	0	-999	0	-999
2005	0	0	0	0	0	-999	0	-999	0	-999
2438	0	0	0	0	1	-999	0	-999	0	-999
3358	1	0	0	1	0	-999	0	-999	0	-999
3393	0	0	0	0	-999	-999	-999	-999	-999	-999
3561	0	0	0	0	1	-999	0	-999	0	-999
363	0	0	0	0	0	-999	0	-999	0	-999
364	0	0	0	0	0	-999	0	-999	0	-999
371	0	0	0	0	0	-999	0	-999	0	-999
832	0	0	0	0	1	-999	1	0	1	-999
834	0	0	0	0	0	-999	0	-999	0	-999
1970	0	0	0	0	0	-999	0	-999	0	-999
1991	0	0	0	0	1	-999	0	-999	0	-999
2002	0	0	0	0	0	-999	0	-999	0	-999
2009	0	0	0	0	0	-999	0	-999	0	-999
2414	0	0	0	0	0	-999	1	0	0	-999
2655	0	0	0	0	0	-999	0	-999	0	-999
3159	0	0	0	0	-999	-999	-999	-999	-999	-999
3686	0	0	0	0	0	-999	0	-999	0	-999
4790	0	0	0	0	-999	-999	-999	-999	-999	-999
1035	0	0	0	1	0	-999	1	0	0	-999
1966	0	0	0	1	0	-999	1	2	0	-999
4845	0	1	0	1	0	-999	0	-999	0	-999
24	0	0	0	1	0	-999	0	-999	0	-999
3763	0	0	0	0	0	-999	0	-999	0	-999
4094	0	0	0	0	0	-999	0	-999	0	-999
957	0	0	0	1	0	-999	0	-999	0	-999
1018	0	0	0	0	0	-999	1	0	0	-999
3812	0	1	0	1	1	0	1	0	0	-999
4220	1	0	0	1	0	-999	0	-999	0	-999
456	0	0	0	0	0	-999	0	-999	0	-999
506	1	0	0	1	1	2	1	0	0	-999
982	0	0	0	1	1	0	0	-999	0	-999
1050	0	0	0	1	1	0	1	1	0	-999
1151	0	0	0	1	0	-999	0	-999	0	-999
482	0	0	0	1	0	-999	0	-999	0	-999
1073	0	0	0	1	0	-999	1	0	0	-999
1921	0	0	0	1	0	-999	0	-999	0	-999
368	0	0	0	0	0	-999	1	0	0	-999
1118	0	0	0	0	1	-999	1	0	1	-999
2003	0	0	0	0	0	-999	0	-999	0	-999
1155	0	0	0	1	0	-999	0	-999	0	-999
2014	0	0	0	1	1	0	1	0	0	-999
3919	0	0	0	1	-999	-999	-999	-999	-999	-999
1115	0	0	0	0	0	-999	0	-999	0	-999
1116	0	0	0	0	0	-999	1	0	1	-999
27	0	0	0	1	0	-999	0	-999	0	-999
345	0	0	0	1	-999	-999	-999	-999	-999	-999
1065	1	0	0	1	0	-999	1	0	0	-999
4267	0	0	0	1	0	-999	0	-999	0	-999
835	0	0	0	0	0	-999	0	-999	0	-999
2910	0	0	0	0	1	-999	1	0	0	-999
1138	0	0	0	1	1	0	1	0	1	0
998	0	0	0	1	1	2	0	-999	0	-999
963	0	0	1	0	0	-999	0	-999	1	0
2480	1	1	1	1	1	1	1	1	1	1
3348	0	0	0	1	0	-999	0	-999	0	-999
4720	0	0	0	0	0	-999	0	-999	0	-999
999	0	0	0	1	0	-999	0	-999	0	-999
1007	0	0	0	0	0	-999	0	-999	0	-999
3386	0	0	0	1	-999	-999	-999	-999	-999	-999
3789	0	0	0	1	1	0	0	-999	0	-999
361	0	0	0	1	0	-999	0	-999	0	-999
4051	0	0	0	1	0	-999	0	-999	0	-999
496	1	0	0	1	0	-999	0	-999	0	-999
1145	0	0	0	1	0	-999	0	-999	0	-999
1985	0	0	0	1	0	-999	0	-999	0	-999
2013	0	0	0	0	1	-999	1	0	0	-999
1986	0	0	0	0	0	-999	0	-999	0	-999
2011	0	0	0	0	0	-999	0	-999	0	-999
4086	0	0	0	0	0	-999	1	0	0	-999
452	0	0	0	1	0	-999	0	-999	0	-999
1156	0	0	0	1	1	0	0	-999	0	-999
1005	0	0	0	1	0	-999	0	-999	1	1
1008	0	0	0	1	0	-999	0	-999	0	-999
2004	0	0	0	0	1	-999	0	-999	0	-999
4706	0	0	0	0	0	-999	0	-999	0	-999
962	1	0	0	1	0	-999	1	0	1	0
1158	1	0	1	1	0	-999	0	-999	0	-999
3868	1	0	0	1	-999	-999	-999	-999	-999	-999
1012	0	0	0	0	1	-999	0	-999	0	-999
5	0	0	0	1	0	-999	0	-999	0	-999
2027	1	0	0	0	1	1	0	-999	0	-999
2024	0	0	0	0	0	-999	0	-999	0	-999
927	1	1	1	1	1	1	1	1	1	1
1929	1	1	1	1	1	2	0	-999	1	1
1930	1	0	1	1	-999	-999	-999	-999	-999	-999
2028	0	0	0	1	-999	-999	-999	-999	-999	-999
4749	1	0	0	1	0	-999	0	-999	0	-999
3769	0	0	0	0	0	-999	0	-999	0	-999
394	1	1	1	1	-999	-999	-999	-999	-999	-999
4032	0	1	1	1	0	-999	1	1	1	0
2029	0	0	0	0	0	-999	0	-999	0	-999
2120	0	0	0	1	-999	-999	-999	-999	-999	-999
2496	1	1	1	1	-999	-999	-999	-999	-999	-999
4829	0	1	1	0	0	-999	1	2	0	-999
4171	0	0	0	0	-999	-999	-999	-999	-999	-999
400	1	0	0	1	-999	-999	-999	-999	-999	-999
451	1	0	0	0	0	-999	0	-999	0	-999
478	0	0	0	1	0	-999	0	-999	0	-999
1121	0	0	0	1	0	-999	0	-999	0	-999
1159	0	0	0	1	0	-999	0	-999	0	-999
1171	0	0	0	1	0	-999	1	2	1	1
4117	0	0	0	1	0	-999	0	-999	0	-999
4404	0	0	0	1	-999	-999	-999	-999	-999	-999
4763	1	1	0	1	1	0	0	-999	0	-999
28	0	0	0	1	0	-999	0	-999	0	-999
36	0	0	0	1	0	-999	0	-999	0	-999
841	1	0	0	1	0	-999	0	-999	0	-999
842	1	0	0	1	-999	-999	-999	-999	-999	-999
997	0	0	0	1	0	-999	0	-999	0	-999
1027	0	0	0	0	1	-999	0	-999	0	-999
1052	0	0	0	1	0	-999	0	-999	0	-999
1053	0	0	0	1	0	-999	0	-999	0	-999
1078	0	0	0	1	1	2	1	1	1	1
1079	0	0	0	1	0	-999	0	-999	0	-999
1084	0	0	0	1	0	-999	0	-999	0	-999
1164	0	0	0	1	0	-999	0	-999	0	-999
1941	0	0	0	1	0	-999	1	-999	-999	-999
2022	0	0	0	1	0	-999	1	0	0	-999
2075	0	0	0	1	0	-999	0	-999	0	-999
3033	1	1	1	0	0	-999	0	-999	0	-999
3828	0	1	0	1	1	0	0	-999	0	-999
3856	0	0	0	1	0	-999	0	-999	0	-999
4292	0	0	0	1	1	0	0	-999	0	-999
809	0	0	0	1	0	-999	0	-999	0	-999
954	1	0	0	1	0	-999	0	-999	1	0
968	0	1	0	1	1	0	0	-999	1	0
1038	0	0	0	1	0	-999	0	-999	0	-999
2036	0	0	0	1	0	-999	0	-999	0	-999
2063	0	0	0	1	0	-999	-999	-999	-999	-999
2401	1	1	0	1	0	-999	0	-999	0	-999
20	0	0	0	0	0	-999	0	-999	0	-999
479	0	0	0	0	1	-999	1	2	1	-999
1124	0	0	0	0	0	-999	0	-999	0	-999
2032	0	0	0	0	1	-999	0	-999	0	-999
2710	0	0	0	0	0	-999	0	-999	0	-999
3787	0	0	0	0	1	-999	0	-999	0	-999
804	1	1	0	0	-999	-999	-999	-999	-999	-999
1944	0	0	0	0	0	-999	0	-999	0	-999
2061	0	0	0	0	-999	-999	-999	-999	-999	-999
3525	0	0	0	0	0	-999	0	-999	0	-999
3768	0	0	0	0	0	-999	0	-999	0	-999
3837	0	0	0	0	0	-999	0	-999	0	-999
30	0	0	0	1	0	-999	0	-999	0	-999
34	0	0	0	1	0	-999	0	-999	0	-999
374	0	0	0	1	0	-999	0	-999	0	-999
382	0	0	0	0	-999	-999	-999	-999	-999	-999
457	0	0	0	1	0	-999	0	-999	0	-999
459	1	0	0	1	1	0	0	-999	0	-999
487	0	0	0	1	0	-999	0	-999	0	-999
500	0	1	0	1	1	0	0	-999	0	-999
837	0	0	0	1	0	-999	0	-999	0	-999
844	0	0	0	1	0	-999	0	-999	0	-999
943	0	0	0	1	0	-999	0	-999	0	-999
951	0	0	0	1	0	-999	1	1	0	-999
955	1	0	0	1	0	-999	0	-999	0	-999
956	0	0	0	1	0	-999	0	-999	0	-999
960	0	0	0	1	0	-999	0	-999	0	-999
966	0	0	0	1	0	-999	0	-999	0	-999
1026	0	1	0	1	0	-999	0	-999	0	-999
1042	1	0	0	1	0	-999	0	-999	0	-999
1066	0	0	0	1	0	-999	0	-999	0	-999
1139	0	0	0	1	1	0	0	-999	0	-999
1945	0	0	0	1	0	-999	0	-999	0	-999
2033	0	0	0	1	0	-999	0	-999	0	-999
2058	0	0	0	0	-999	-999	-999	-999	-999	-999
4115	0	0	0	1	1	0	0	-999	0	-999
4308	1	0	0	1	0	-999	1	0	0	-999
11	0	0	0	1	0	-999	0	-999	1	0
47	0	0	0	1	0	-999	0	-999	0	-999
350	0	0	0	1	0	-999	0	-999	0	-999
353	0	0	0	1	-999	-999	-999	-999	-999	-999
397	0	0	0	1	-999	-999	-999	-999	-999	-999
401	0	0	0	1	-999	-999	-999	-999	-999	-999
489	0	0	0	1	0	-999	0	-999	0	-999
502	0	0	0	1	0	-999	1	0	0	-999
807	1	0	0	1	0	-999	0	-999	0	-999
856	1	0	0	1	-999	-999	-999	-999	-999	-999
857	1	1	0	1	-999	-999	-999	-999	-999	-999
858	0	0	0	1	-999	-999	-999	-999	-999	-999
859	1	0	0	1	-999	-999	-999	-999	-999	-999
868	0	0	0	1	-999	-999	-999	-999	-999	-999
947	0	0	0	1	0	-999	1	0	0	-999
948	0	0	0	1	0	-999	0	-999	0	-999
949	1	1	1	1	0	-999	0	-999	0	-999
950	0	0	0	1	0	-999	0	-999	0	-999
985	0	0	0	1	0	-999	0	-999	0	-999
994	0	0	0	1	0	-999	0	-999	0	-999
995	0	0	1	1	0	-999	0	-999	0	-999
1009	1	0	0	0	1	0	0	-999	0	-999
1047	0	0	0	1	0	-999	0	-999	0	-999
1049	0	0	0	1	0	-999	1	1	0	-999
1080	1	0	0	1	0	-999	0	-999	0	-999
1122	0	0	0	1	0	-999	0	-999	0	-999
1128	0	0	0	1	1	0	1	0	0	-999
1132	1	0	0	1	0	-999	0	-999	0	-999
1136	1	1	0	1	0	-999	0	-999	0	-999
1146	1	0	0	1	0	-999	0	-999	0	-999
1147	1	1	0	1	1	1	0	-999	0	-999
1148	1	0	0	1	0	-999	0	-999	0	-999
1152	0	0	0	1	0	-999	0	-999	0	-999
1916	0	0	0	1	0	-999	0	-999	0	-999
1917	0	0	0	1	0	-999	1	0	0	-999
1939	1	0	0	1	-999	-999	-999	-999	-999	-999
2059	0	0	0	0	-999	-999	-999	-999	-999	-999
2078	0	0	0	1	0	-999	0	-999	0	-999
2122	0	0	0	1	-999	-999	-999	-999	-999	-999
2124	0	0	0	0	-999	-999	-999	-999	-999	-999
2125	0	0	1	1	-999	-999	-999	-999	-999	-999
2427	1	0	0	1	0	-999	1	1	0	-999
2444	1	1	1	1	-999	-999	-999	-999	-999	-999
2473	1	1	1	1	1	0	1	0	0	-999
2477	0	0	0	1	0	-999	0	-999	0	-999
2516	0	0	0	1	0	-999	0	-999	0	-999
2842	1	0	0	1	0	-999	0	-999	0	-999
2879	0	0	0	0	0	-999	0	-999	0	-999
2934	1	0	0	1	0	-999	0	-999	0	-999
3011	0	0	0	0	1	-999	1	0	1	-999
3012	1	0	0	1	0	-999	0	-999	0	-999
3073	0	0	0	1	0	-999	0	-999	0	-999
3149	1	1	0	1	0	-999	0	-999	0	-999
3292	0	0	0	1	0	-999	0	-999	1	2
3396	1	0	0	1	-999	-999	-999	-999	-999	-999
3860	0	0	0	1	1	0	1	0	1	0
4248	0	0	0	1	0	-999	0	-999	0	-999
4259	1	0	0	1	1	1	0	-999	0	-999
4268	0	0	0	1	0	-999	0	-999	0	-999
4412	0	0	0	0	-999	-999	-999	-999	-999	-999
4415	1	0	0	1	-999	-999	-999	-999	-999	-999
4727	0	1	1	0	0	-999	0	-999	0	-999
4738	1	0	1	1	1	1	0	-999	0	-999
4739	1	1	0	1	1	0	0	-999	0	-999
4747	0	0	0	0	0	-999	0	-999	0	-999
4799	1	0	0	1	-999	-999	-999	-999	-999	-999
4823	1	0	0	1	-999	-999	-999	-999	-999	-999
4894	0	0	0	0	0	-999	0	-999	0	-999
4906	1	1	1	1	-999	-999	-999	-999	-999	-999
9	0	0	1	1	0	-999	0	-999	0	-999
31	0	0	0	1	0	-999	0	-999	0	-999
43	0	0	0	1	0	-999	0	-999	0	-999
354	0	0	0	1	-999	-999	-999	-999	-999	-999
357	0	0	0	1	0	-999	0	-999	0	-999
396	1	0	1	1	-999	-999	-999	-999	-999	-999
403	0	0	0	1	-999	-999	-999	-999	-999	-999
935	1	0	0	1	0	-999	1	0	0	-999
981	1	0	0	1	0	-999	0	-999	0	-999
1082	0	0	1	1	0	-999	0	-999	0	-999
1086	0	0	0	1	0	-999	0	-999	0	-999
1937	0	0	0	1	-999	-999	-999	-999	-999	-999
2082	0	0	0	1	0	-999	0	-999	0	-999
2913	1	0	0	1	1	2	1	2	0	-999
2977	0	0	0	1	1	0	0	-999	0	-999
3002	1	0	1	1	0	-999	0	-999	1	0
3031	0	0	0	1	1	0	0	-999	0	-999
3064	0	0	0	1	1	0	0	-999	0	-999
3123	0	0	0	1	-999	-999	-999	-999	-999	-999
3194	0	0	0	1	0	-999	1	0	0	-999
3852	0	1	0	1	0	-999	0	-999	0	-999
2	1	0	1	1	0	-999	0	-999	0	-999
468	0	0	0	1	1	0	0	-999	0	-999
1083	0	0	0	1	0	-999	0	-999	0	-999
1135	1	0	1	1	1	0	1	0	0	-999
1942	0	0	0	1	0	-999	0	-999	0	-999
2057	0	0	0	1	0	-999	1	2	1	0
2074	0	0	0	1	0	-999	0	-999	0	-999
2861	1	0	0	1	0	-999	0	-999	0	-999
2926	0	0	0	1	0	-999	0	-999	0	-999
3143	0	0	0	1	-999	-999	-999	-999	-999	-999
3146	1	1	1	1	-999	-999	-999	-999	-999	-999
4250	0	0	0	1	1	0	0	-999	0	-999
4768	1	1	0	1	0	-999	0	-999	0	-999
16	0	0	0	0	0	-999	1	0	0	-999
21	0	0	0	0	0	-999	0	-999	0	-999
381	0	0	0	0	1	-999	0	-999	0	-999
385	0	0	0	0	-999	-999	-999	-999	-999	-999
387	0	0	0	0	0	-999	0	-999	0	-999
388	1	0	0	0	0	-999	0	-999	0	-999
469	0	1	0	0	0	-999	0	-999	0	-999
1022	0	0	0	0	0	-999	0	-999	0	-999
1032	0	0	0	0	0	-999	0	-999	0	-999
1119	1	0	0	0	1	0	0	-999	0	-999
1123	0	0	0	1	0	-999	0	-999	0	-999
1125	0	0	0	0	0	-999	0	-999	1	-999
2044	0	0	0	0	-999	-999	-999	-999	-999	-999
2072	0	0	0	1	0	-999	0	-999	0	-999
2088	0	0	0	1	0	-999	0	-999	0	-999
2097	1	0	0	0	0	-999	0	-999	0	-999
2098	0	0	0	0	0	-999	1	0	1	-999
2482	0	0	0	0	0	-999	0	-999	0	-999
2704	0	0	0	0	0	-999	0	-999	0	-999
2997	1	1	1	1	1	0	1	1	1	1
3005	0	0	0	0	1	-999	0	-999	0	-999
3148	1	0	1	0	-999	-999	-999	-999	-999	-999
3610	0	0	0	0	0	-999	0	-999	0	-999
3660	0	0	0	0	0	-999	0	-999	0	-999
3785	0	0	0	1	0	-999	0	-999	0	-999
3958	0	0	0	1	0	-999	0	-999	0	-999
4112	0	0	0	0	0	-999	0	-999	0	-999
4732	0	0	0	1	0	-999	0	-999	0	-999
4750	1	0	0	0	1	0	1	0	0	-999
470	0	0	0	0	0	-999	0	-999	0	-999
477	0	0	0	0	1	-999	0	-999	0	-999
1033	0	0	0	0	0	-999	0	-999	0	-999
1087	0	0	0	1	0	-999	0	-999	0	-999
1933	0	0	0	1	0	-999	1	0	0	-999
1943	0	0	0	0	0	-999	0	-999	0	-999
1952	0	0	0	0	0	-999	0	-999	0	-999
2102	0	0	0	1	0	-999	0	-999	0	-999
2126	0	0	1	0	-999	-999	-999	-999	-999	-999
2433	1	0	0	1	0	-999	0	-999	0	-999
2854	0	0	0	0	0	-999	0	-999	0	-999
3000	1	0	0	0	0	-999	1	0	0	-999
4804	0	0	0	0	1	-999	1	0	1	-999
4822	1	0	0	0	0	-999	0	-999	0	-999
343	0	0	0	0	0	-999	0	-999	0	-999
351	0	0	0	0	0	-999	1	-999	-999	-999
404	0	0	0	0	-999	-999	-999	-999	-999	-999
838	0	0	0	0	-999	-999	-999	-999	-999	-999
846	0	0	0	0	0	-999	0	-999	0	-999
862	1	0	0	0	-999	-999	-999	-999	-999	-999
986	0	0	0	0	0	-999	1	0	0	-999
1927	1	0	0	0	1	0	0	-999	0	-999
1932	0	0	0	0	0	-999	0	-999	0	-999
1935	0	0	0	0	0	-999	0	-999	0	-999
1947	0	1	1	0	0	-999	0	-999	0	-999
2017	1	0	0	0	0	-999	0	-999	0	-999
2030	0	0	0	0	1	-999	1	1	1	-999
2040	0	0	0	0	0	-999	0	-999	0	-999
2049	0	0	0	0	0	-999	0	-999	0	-999
2050	0	0	0	0	0	-999	0	-999	0	-999
2068	0	1	1	0	0	-999	0	-999	0	-999
2070	0	0	0	0	0	-999	0	-999	0	-999
2079	0	0	0	0	0	-999	0	-999	0	-999
2083	0	0	0	0	1	-999	1	0	0	-999
2094	0	0	0	0	1	-999	0	-999	0	-999
2101	0	0	0	0	0	-999	0	-999	0	-999
2105	0	0	0	0	0	-999	0	-999	0	-999
2110	0	0	0	0	0	-999	0	-999	0	-999
2114	1	0	0	0	1	0	0	-999	0	-999
2117	1	0	0	0	0	-999	0	-999	0	-999
2309	0	0	0	0	0	-999	0	-999	0	-999
2475	0	0	0	0	-999	-999	-999	-999	-999	-999
2709	0	0	0	0	1	-999	1	2	1	-999
2764	0	0	0	0	0	-999	0	-999	0	-999
2823	0	0	0	0	1	-999	0	-999	0	-999
2845	0	0	0	0	0	-999	0	-999	0	-999
2878	0	0	0	0	1	-999	0	-999	0	-999
2995	0	0	0	0	0	-999	0	-999	0	-999
3155	1	0	0	0	-999	-999	-999	-999	-999	-999
3201	0	0	0	0	0	-999	0	-999	0	-999
3622	0	0	0	0	1	-999	0	-999	0	-999
3698	0	0	0	0	0	-999	0	-999	0	-999
3766	0	0	0	0	1	-999	0	-999	0	-999
3784	0	0	0	0	0	-999	0	-999	0	-999
3795	0	0	0	0	0	-999	0	-999	0	-999
3980	0	0	0	0	0	-999	0	-999	0	-999
4694	0	0	0	0	0	-999	0	-999	0	-999
4821	0	0	0	0	-999	-999	-999	-999	-999	-999
348	1	0	0	0	0	-999	0	-999	0	-999
359	1	1	1	0	0	-999	0	-999	0	-999
808	0	0	0	0	-999	-999	-999	-999	-999	-999
864	0	0	0	0	-999	-999	-999	-999	-999	-999
2018	1	0	0	0	0	-999	0	-999	0	-999
2077	0	0	0	0	0	-999	0	-999	0	-999
2085	0	0	0	0	0	-999	0	-999	0	-999
2091	1	0	0	0	1	0	0	-999	0	-999
2111	0	0	0	0	0	-999	0	-999	0	-999
2113	0	0	0	0	0	-999	1	0	0	-999
2895	0	0	0	0	0	-999	0	-999	0	-999
3103	0	0	0	0	0	-999	0	-999	0	-999
4138	0	0	0	0	-999	-999	-999	-999	-999	-999
4745	0	0	0	0	0	-999	0	-999	0	-999
6	0	0	0	1	0	-999	0	-999	0	-999
460	0	0	0	1	0	-999	0	-999	0	-999
975	0	0	0	1	1	0	0	-999	0	-999
1056	1	1	0	1	0	-999	0	-999	0	-999
1085	0	0	0	1	0	-999	1	0	0	-999
3855	0	0	0	1	0	-999	0	-999	0	-999
10	0	0	0	1	1	0	0	-999	0	-999
486	0	0	0	1	0	-999	0	-999	0	-999
1003	0	0	0	0	0	-999	0	-999	0	-999
1011	0	0	0	0	0	-999	0	-999	0	-999
2035	0	0	0	1	-999	-999	-999	-999	-999	-999
2121	1	0	0	1	-999	-999	-999	-999	-999	-999
2955	1	1	0	1	0	-999	0	-999	0	-999
35	0	0	0	1	0	-999	0	-999	0	-999
959	0	0	0	1	0	-999	0	-999	0	-999
969	0	0	0	1	0	-999	1	0	0	-999
984	0	0	0	1	0	-999	1	0	0	-999
1029	0	1	0	1	0	-999	0	-999	0	-999
1104	0	0	0	1	0	-999	1	0	0	-999
1133	0	0	0	1	0	-999	0	-999	0	-999
1134	0	0	0	1	0	-999	0	-999	0	-999
1163	0	0	0	1	1	0	0	-999	0	-999
2062	0	0	0	1	-999	-999	-999	-999	-999	-999
2090	0	0	0	1	0	-999	0	-999	0	-999
2127	0	0	0	1	-999	-999	-999	-999	-999	-999
2815	0	0	0	1	0	-999	0	-999	0	-999
3849	0	0	0	1	1	0	1	0	1	0
4325	0	0	0	1	-999	-999	-999	-999	-999	-999
1068	0	0	0	1	0	-999	0	-999	0	-999
798	1	0	0	0	1	1	0	-999	0	-999
988	0	0	0	0	0	-999	0	-999	0	-999
1025	0	0	0	0	0	-999	0	-999	0	-999
1040	0	0	0	1	1	0	0	-999	0	-999
1161	1	0	0	1	0	-999	0	-999	0	-999
1940	0	0	0	1	-999	-999	-999	-999	-999	-999
2060	0	0	0	1	-999	-999	-999	-999	-999	-999
2064	0	0	0	1	1	0	1	0	0	-999
2115	0	0	0	1	0	-999	0	-999	0	-999
3904	0	0	0	1	0	-999	0	-999	0	-999
4286	0	0	0	0	0	-999	0	-999	0	-999
4792	1	1	1	0	-999	-999	-999	-999	-999	-999
372	0	0	0	0	0	-999	0	-999	0	-999
375	0	0	0	0	-999	-999	-999	-999	-999	-999
380	0	0	0	0	0	-999	0	-999	0	-999
389	0	0	0	0	0	-999	0	-999	0	-999
390	0	1	0	0	0	-999	0	-999	0	-999
391	0	0	0	0	0	-999	0	-999	0	-999
848	0	0	0	0	0	-999	0	-999	0	-999
1946	0	0	0	0	0	-999	0	-999	0	-999
1949	0	0	0	0	0	-999	0	-999	0	-999
1951	0	0	0	0	0	-999	0	-999	0	-999
1958	0	0	0	0	-999	-999	-999	-999	-999	-999
1959	1	0	0	0	0	-999	0	-999	0	-999
1960	0	0	0	0	0	-999	0	-999	0	-999
2019	0	0	0	0	0	-999	0	-999	0	-999
2021	0	0	0	0	0	-999	0	-999	0	-999
2039	0	0	0	0	1	-999	0	-999	0	-999
2045	0	0	0	0	1	-999	1	0	0	-999
2053	0	0	0	0	0	-999	0	-999	0	-999
2054	0	0	0	0	0	-999	0	-999	0	-999
2066	0	0	0	0	0	-999	0	-999	0	-999
2067	0	0	0	0	0	-999	0	-999	0	-999
2071	0	0	0	0	0	-999	0	-999	0	-999
2073	0	1	1	0	0	-999	0	-999	0	-999
2076	0	0	0	0	0	-999	0	-999	0	-999
2080	0	0	0	0	0	-999	0	-999	0	-999
2081	0	0	0	0	0	-999	0	-999	0	-999
2100	0	0	0	0	0	-999	0	-999	0	-999
2106	0	0	0	0	0	-999	0	-999	0	-999
2108	0	0	1	0	0	-999	0	-999	0	-999
2109	0	0	0	0	0	-999	0	-999	0	-999
2119	0	0	0	0	0	-999	1	0	1	-999
2470	0	0	0	0	0	-999	0	-999	0	-999
2621	0	0	0	0	0	-999	1	0	1	-999
2875	0	0	0	0	0	-999	0	-999	0	-999
2935	0	0	1	0	0	-999	0	-999	0	-999
3080	0	1	0	0	0	-999	0	-999	0	-999
3737	0	0	0	0	1	-999	0	-999	0	-999
3962	0	0	0	0	0	-999	0	-999	0	-999
3965	0	0	0	0	0	-999	-999	-999	-999	-999
4007	0	0	0	0	0	-999	0	-999	0	-999
4440	0	0	0	0	1	-999	0	-999	1	-999
4721	0	0	0	0	0	-999	0	-999	0	-999
2023	0	0	0	0	0	-999	1	1	0	-999
2031	0	0	0	0	0	-999	0	-999	0	-999
2052	0	0	0	0	0	-999	0	-999	0	-999
2095	0	0	0	0	0	-999	0	-999	0	-999
2368	0	0	0	0	0	-999	0	-999	0	-999
3273	0	0	0	0	0	-999	0	-999	0	-999
2506	0	0	0	1	-999	-999	-999	-999	-999	-999
48	0	0	0	1	0	-999	0	-999	0	-999
843	0	0	0	0	-999	-999	-999	-999	-999	-999
974	0	0	1	1	0	-999	0	-999	0	-999
1160	0	0	0	1	0	-999	0	-999	0	-999
3899	0	1	0	1	0	-999	0	-999	0	-999
4279	0	0	0	1	0	-999	0	-999	0	-999
19	0	0	0	1	0	-999	0	-999	0	-999
32	0	0	0	1	0	-999	0	-999	0	-999
46	0	0	0	1	0	-999	0	-999	0	-999
373	0	0	0	1	0	-999	0	-999	0	-999
402	0	0	0	1	-999	-999	-999	-999	-999	-999
867	0	1	0	0	-999	-999	-999	-999	-999	-999
970	0	0	0	1	0	-999	1	0	1	0
1037	0	0	0	1	0	-999	0	-999	0	-999
1081	0	0	0	1	0	-999	1	0	0	-999
1162	0	0	0	1	0	-999	0	-999	0	-999
2123	0	0	0	1	-999	-999	-999	-999	-999	-999
38	0	0	0	1	0	-999	0	-999	0	-999
383	0	0	0	1	-999	-999	-999	-999	-999	-999
386	1	0	0	1	0	-999	0	-999	0	-999
1051	0	0	0	1	0	-999	0	-999	0	-999
1120	0	0	0	1	0	-999	0	-999	0	-999
3756	0	0	0	1	0	-999	0	-999	0	-999
3776	0	0	0	1	1	0	0	-999	0	-999
4393	0	0	0	1	-999	-999	-999	-999	-999	-999
3670	0	0	0	1	0	-999	0	-999	0	-999
4758	0	1	0	1	1	0	0	-999	0	-999
355	0	0	0	1	0	-999	0	-999	0	-999
356	0	0	0	1	0	-999	0	-999	0	-999
384	0	0	0	0	-999	-999	-999	-999	-999	-999
1010	0	0	0	0	0	-999	0	-999	0	-999
1034	0	0	0	0	0	-999	0	-999	0	-999
2034	0	0	0	1	0	-999	0	-999	0	-999
3909	0	0	0	0	0	-999	0	-999	0	-999
4608	0	0	0	0	0	-999	0	-999	0	-999
4685	0	1	1	0	0	-999	0	-999	0	-999
2099	0	0	0	1	0	-999	0	-999	0	-999
3041	1	1	1	0	1	1	0	-999	0	-999
4139	0	0	0	0	-999	-999	-999	-999	-999	-999
378	0	0	0	0	0	-999	0	-999	0	-999
393	0	0	0	0	0	-999	1	0	0	-999
811	0	0	0	0	0	-999	0	-999	0	-999
849	0	0	0	0	0	-999	0	-999	0	-999
1950	0	0	0	0	0	-999	0	-999	0	-999
2020	1	1	1	0	0	-999	0	-999	0	-999
2038	0	0	0	0	0	-999	0	-999	0	-999
2041	0	0	0	0	0	-999	0	-999	0	-999
2047	0	0	0	0	1	-999	0	-999	0	-999
2051	0	0	0	0	0	-999	0	-999	0	-999
2056	0	0	0	0	0	-999	0	-999	0	-999
2065	0	0	0	0	0	-999	0	-999	0	-999
2092	0	0	0	0	0	-999	0	-999	0	-999
2093	1	0	0	0	0	-999	0	-999	0	-999
2116	1	0	0	0	0	-999	0	-999	0	-999
2430	1	0	0	0	0	-999	0	-999	0	-999
2732	1	0	0	0	1	0	0	-999	0	-999
2824	0	0	0	0	0	-999	0	-999	0	-999
2887	0	0	0	0	0	-999	0	-999	0	-999
2918	0	0	0	0	0	-999	0	-999	0	-999
3017	1	0	0	0	1	1	0	-999	0	-999
3320	0	0	0	0	0	-999	0	-999	0	-999
3375	0	0	0	0	0	-999	0	-999	0	-999
3378	0	0	0	0	0	-999	0	-999	0	-999
3550	0	0	0	0	0	-999	0	-999	0	-999
3938	0	0	0	0	-999	-999	-999	-999	-999	-999
4163	0	0	0	0	0	-999	0	-999	0	-999
4424	0	0	0	0	-999	-999	-999	-999	-999	-999
4425	0	0	0	0	-999	-999	-999	-999	-999	-999
4430	0	0	0	0	0	-999	0	-999	0	-999
4593	0	0	0	0	0	-999	0	-999	0	-999
4602	1	0	0	0	0	-999	0	-999	0	-999
4854	1	1	0	0	-999	-999	-999	-999	-999	-999
379	0	0	0	0	0	-999	0	-999	0	-999
850	0	0	0	0	1	-999	0	-999	0	-999
851	0	0	0	0	0	-999	0	-999	0	-999
1934	0	0	0	0	0	-999	0	-999	0	-999
1953	0	0	0	0	0	-999	0	-999	0	-999
2069	0	0	0	0	0	-999	0	-999	0	-999
2967	0	0	0	0	0	-999	0	-999	0	-999
4834	0	0	0	0	0	-999	-999	-999	-999	-999
1105	0	0	0	1	0	-999	0	-999	0	-999
3029	0	0	0	0	1	-999	0	-999	0	-999
3021	0	0	1	1	0	-999	0	-999	0	-999
377	0	0	0	1	0	-999	0	-999	0	-999
450	1	1	1	1	0	-999	0	-999	0	-999
471	1	1	1	1	1	1	1	1	1	0
2048	0	0	0	0	0	-999	0	-999	0	-999
399	0	0	0	1	-999	-999	-999	-999	-999	-999
863	1	0	0	1	-999	-999	-999	-999	-999	-999
3839	0	0	0	1	0	-999	0	-999	0	-999
4797	1	0	0	1	-999	-999	-999	-999	-999	-999
4227	1	0	1	1	0	-999	0	-999	0	-999
352	0	0	0	1	-999	-999	-999	-999	-999	-999
4911	1	1	1	1	-999	-999	-999	-999	-999	-999
855	0	0	0	0	-999	-999	-999	-999	-999	-999
2118	1	0	0	0	0	-999	0	-999	0	-999
2407	1	1	0	0	0	-999	1	1	0	-999
2461	0	0	0	1	-999	-999	-999	-999	-999	-999
3774	0	0	0	0	0	-999	0	-999	0	-999
3683	1	0	0	0	1	0	0	-999	0	-999
803	0	0	0	0	-999	-999	-999	-999	-999	-999
810	0	0	0	0	0	-999	0	-999	0	-999
845	0	0	0	0	0	-999	0	-999	0	-999
2087	0	0	0	0	0	-999	0	-999	0	-999
2089	1	0	0	0	0	-999	0	-999	0	-999
392	0	0	0	0	0	-999	0	-999	0	-999
4253	0	0	0	0	0	-999	0	-999	0	-999
44	0	0	0	1	0	-999	0	-999	0	-999
1149	0	0	0	1	0	-999	1	0	0	-999
860	1	0	0	1	-999	-999	-999	-999	-999	-999
1023	0	0	0	1	1	1	0	-999	0	-999
813	0	0	0	0	0	-999	0	-999	0	-999
1928	0	0	0	0	0	-999	0	-999	0	-999
1948	0	0	0	0	0	-999	0	-999	0	-999
2103	0	0	0	0	0	-999	0	-999	0	-999
2424	0	0	0	0	0	-999	0	-999	0	-999
2825	0	0	0	0	0	-999	0	-999	0	-999
3599	0	0	0	0	0	-999	0	-999	0	-999
4414	0	0	0	0	0	-999	0	-999	0	-999
852	0	0	0	0	0	-999	0	-999	0	-999
1931	0	0	0	0	0	-999	1	0	0	-999
1957	0	0	0	0	0	-999	0	-999	0	-999
4141	0	0	0	1	0	-999	0	-999	0	-999
29	1	0	0	1	0	-999	0	-999	0	-999
358	1	1	1	1	0	-999	0	-999	1	2
376	0	0	0	0	-999	-999	-999	-999	-999	-999
1167	0	0	0	1	0	-999	0	-999	1	2
1936	0	1	0	0	0	-999	0	-999	0	-999
3405	0	0	0	1	-999	-999	-999	-999	-999	-999
3596	0	0	0	1	1	1	1	0	0	-999
3725	0	0	0	1	1	2	0	-999	0	-999
1030	1	0	0	1	0	-999	0	-999	0	-999
1067	1	0	0	1	0	-999	0	-999	0	-999
1126	0	0	0	1	1	0	0	-999	1	1
805	1	0	0	1	-999	-999	-999	-999	-999	-999
1024	0	0	0	1	0	-999	0	-999	0	-999
1915	0	0	0	0	0	-999	0	-999	0	-999
2046	1	0	0	0	0	-999	0	-999	0	-999
847	0	0	0	0	0	-999	0	-999	0	-999
2055	1	0	0	0	-999	-999	-999	-999	-999	-999
2086	1	0	0	0	0	-999	0	-999	0	-999
3838	0	0	0	0	0	-999	0	-999	0	-999
3179	1	1	1	1	1	1	1	1	1	1
2104	0	0	0	0	0	-999	0	-999	0	-999
18	0	0	0	1	1	2	0	-999	0	-999
2756	1	1	1	1	0	-999	0	-999	0	-999
349	0	0	0	1	0	-999	1	0	1	0
861	1	1	0	1	-999	-999	-999	-999	-999	-999
2755	1	1	1	1	0	-999	0	-999	0	-999
4746	0	0	0	0	0	-999	0	-999	0	-999
4916	1	1	1	1	-999	-999	-999	-999	-999	-999
806	1	0	0	1	-999	-999	-999	-999	-999	-999
1099	0	0	0	1	0	-999	0	-999	0	-999
2107	1	0	0	0	0	-999	0	-999	1	1
866	0	0	0	0	-999	-999	-999	-999	-999	-999
3861	1	0	0	0	0	-999	0	-999	0	-999
2084	0	0	0	0	0	-999	0	-999	1	-999
1954	1	0	0	0	0	-999	0	-999	0	-999
17	0	0	0	0	0	-999	0	-999	0	-999
1028	1	0	0	0	0	-999	0	-999	0	-999
2440	0	0	0	0	0	-999	0	-999	0	-999
865	1	1	0	1	-999	-999	-999	-999	-999	-999
926	0	0	0	1	0	-999	0	-999	0	-999
1077	0	0	0	1	0	-999	0	-999	0	-999
3513	0	0	0	1	0	-999	0	-999	0	-999
932	0	0	0	1	0	-999	0	-999	0	-999
973	1	0	1	1	1	0	0	-999	0	-999
1090	1	0	0	1	0	-999	0	-999	1	0
2435	0	0	0	1	1	2	0	-999	0	-999
4191	1	0	1	1	-999	-999	-999	-999	-999	-999
2042	0	1	0	1	0	-999	0	-999	0	-999
2096	0	0	0	1	0	-999	0	-999	0	-999
3101	0	0	0	1	0	-999	0	-999	0	-999
1031	0	0	0	0	0	-999	0	-999	0	-999
2112	0	0	0	0	1	-999	0	-999	0	-999
2421	0	0	0	0	0	-999	0	-999	0	-999
2422	0	0	0	0	0	-999	0	-999	0	-999
4734	0	0	0	0	0	-999	1	2	0	-999
1938	0	0	0	0	-999	-999	-999	-999	-999	-999
2037	0	0	0	0	0	-999	0	-999	0	-999
2043	0	0	0	0	0	-999	0	-999	0	-999
39	1	1	1	1	1	1	1	1	1	1
839	1	1	1	1	-999	-999	-999	-999	-999	-999
928	1	1	1	1	1	1	1	0	0	-999
3514	1	0	1	1	1	1	0	-999	1	2
3420	1	0	0	1	-999	-999	-999	-999	-999	-999
473	0	0	0	0	0	-999	0	-999	0	-999
840	1	1	1	1	-999	-999	-999	-999	-999	-999
931	1	0	1	1	0	-999	0	-999	1	0
1137	0	0	0	1	1	0	0	-999	0	-999
2804	0	1	0	1	1	1	1	1	1	1
458	1	0	0	1	1	1	1	1	1	2
1000	0	0	1	1	0	-999	0	-999	0	-999
1150	0	0	0	1	0	-999	0	-999	0	-999
3142	0	0	0	0	-999	-999	-999	-999	-999	-999
3399	0	0	0	1	-999	-999	-999	-999	-999	-999
22	0	0	0	1	1	0	1	0	0	-999
23	0	0	0	1	0	-999	0	-999	0	-999
25	0	0	0	1	0	-999	0	-999	0	-999
40	0	0	0	1	0	-999	0	-999	0	-999
105	1	0	0	0	0	-999	0	-999	0	-999
131	0	0	0	1	-999	-999	-999	-999	-999	-999
151	0	0	0	1	0	-999	0	-999	0	-999
427	0	0	0	1	-999	-999	-999	-999	-999	-999
436	0	0	0	1	-999	-999	-999	-999	-999	-999
481	0	0	0	1	1	0	0	-999	0	-999
483	0	0	0	1	0	-999	0	-999	0	-999
484	1	0	0	1	0	-999	0	-999	0	-999
485	0	0	0	1	0	-999	0	-999	0	-999
504	0	0	0	1	0	-999	0	-999	0	-999
505	1	1	1	1	1	0	0	-999	0	-999
562	1	1	1	1	-999	-999	-999	-999	-999	-999
586	0	1	0	1	0	-999	0	-999	0	-999
630	0	0	0	0	0	-999	0	-999	0	-999
924	0	0	0	1	0	-999	0	-999	0	-999
961	0	0	0	1	0	-999	0	-999	0	-999
976	1	0	1	1	0	-999	1	0	1	1
1041	0	0	0	1	0	-999	0	-999	0	-999
1043	0	0	0	1	0	-999	1	0	1	0
1044	0	0	0	1	0	-999	0	-999	0	-999
1046	0	0	0	1	1	0	0	-999	0	-999
1060	0	0	0	1	1	0	0	-999	0	-999
1088	0	0	0	1	0	-999	0	-999	0	-999
1096	0	0	0	1	0	-999	0	-999	0	-999
1097	0	0	0	1	0	-999	1	2	0	-999
1098	0	0	0	1	0	-999	0	-999	0	-999
1140	0	0	0	1	0	-999	0	-999	0	-999
1141	0	0	0	1	0	-999	0	-999	0	-999
1142	0	0	0	1	0	-999	0	-999	0	-999
1165	0	0	0	1	0	-999	0	-999	0	-999
1193	0	0	0	1	-999	-999	-999	-999	-999	-999
1376	0	0	0	1	-999	-999	-999	-999	-999	-999
1614	0	0	0	0	0	-999	0	-999	0	-999
1749	0	0	0	1	0	-999	0	-999	0	-999
2196	0	0	0	1	-999	-999	-999	-999	-999	-999
2228	0	0	0	1	-999	-999	-999	-999	-999	-999
2242	1	0	0	1	1	1	0	-999	0	-999
2431	1	0	1	1	1	1	0	-999	0	-999
2478	0	0	0	1	0	-999	1	0	0	-999
2629	0	0	0	0	1	-999	0	-999	0	-999
2841	0	0	0	0	0	-999	0	-999	0	-999
2994	0	1	0	0	0	-999	0	-999	0	-999
3145	0	0	0	1	0	-999	0	-999	0	-999
3700	0	0	0	1	0	-999	0	-999	0	-999
3748	0	0	1	1	0	-999	1	1	1	0
3872	0	0	0	1	-999	-999	-999	-999	-999	-999
3928	0	0	0	1	-999	-999	-999	-999	-999	-999
4063	0	0	0	1	0	-999	1	0	0	-999
4092	1	0	0	1	0	-999	0	-999	0	-999
4093	1	0	0	1	0	-999	0	-999	0	-999
4095	0	0	0	1	1	0	1	0	0	-999
4096	0	0	0	1	0	-999	1	0	0	-999
4109	0	0	0	1	0	-999	0	-999	0	-999
4346	0	0	0	1	-999	-999	-999	-999	-999	-999
4353	0	0	0	0	-999	-999	-999	-999	-999	-999
4411	0	1	0	1	1	0	0	-999	0	-999
4453	1	0	0	1	0	-999	1	0	0	-999
4594	0	0	0	1	0	-999	1	0	0	-999
4723	0	0	0	0	0	-999	0	-999	0	-999
4729	0	0	0	1	0	-999	0	-999	0	-999
4759	0	1	1	1	1	0	0	-999	0	-999
4766	0	0	0	0	1	-999	1	0	1	-999
4840	1	0	0	1	0	-999	0	-999	0	-999
4842	1	0	0	0	-999	-999	-999	-999	-999	-999
891	0	0	0	0	-999	-999	-999	-999	-999	-999
2195	0	0	0	1	-999	-999	-999	-999	-999	-999
2218	0	0	0	1	-999	-999	-999	-999	-999	-999
3157	1	0	0	1	-999	-999	-999	-999	-999	-999
3895	1	0	0	1	-999	-999	-999	-999	-999	-999
4374	0	0	0	0	-999	-999	-999	-999	-999	-999
408	0	0	0	1	-999	-999	-999	-999	-999	-999
426	1	1	1	1	-999	-999	-999	-999	-999	-999
889	1	0	0	1	-999	-999	-999	-999	-999	-999
904	1	0	0	0	-999	-999	-999	-999	-999	-999
907	1	1	1	1	-999	-999	-999	-999	-999	-999
2142	0	0	1	1	-999	-999	-999	-999	-999	-999
2197	1	0	0	1	-999	-999	-999	-999	-999	-999
2198	0	0	0	1	-999	-999	-999	-999	-999	-999
2204	0	1	1	1	-999	-999	-999	-999	-999	-999
2205	1	1	1	1	-999	-999	-999	-999	-999	-999
2207	0	0	0	1	-999	-999	-999	-999	-999	-999
2209	0	0	0	1	-999	-999	-999	-999	-999	-999
2210	1	1	0	1	-999	-999	-999	-999	-999	-999
2211	0	0	0	1	-999	-999	-999	-999	-999	-999
2214	1	1	1	1	-999	-999	-999	-999	-999	-999
2219	0	0	0	1	-999	-999	-999	-999	-999	-999
2220	1	0	0	1	-999	-999	-999	-999	-999	-999
2489	1	0	0	1	-999	-999	-999	-999	-999	-999
3114	1	1	1	0	-999	-999	-999	-999	-999	-999
3124	1	1	1	1	-999	-999	-999	-999	-999	-999
4229	1	0	1	1	-999	-999	-999	-999	-999	-999
4298	0	0	0	1	-999	-999	-999	-999	-999	-999
4299	0	0	0	1	-999	-999	-999	-999	-999	-999
4303	1	1	0	1	-999	-999	-999	-999	-999	-999
4383	0	0	0	1	-999	-999	-999	-999	-999	-999
4801	1	1	1	1	-999	-999	-999	-999	-999	-999
4849	1	0	0	1	-999	-999	-999	-999	-999	-999
4908	1	1	1	1	-999	-999	-999	-999	-999	-999
4914	1	1	1	1	-999	-999	-999	-999	-999	-999
4915	1	1	1	1	-999	-999	-999	-999	-999	-999
4918	1	1	1	1	-999	-999	-999	-999	-999	-999
4925	1	1	0	1	-999	-999	-999	-999	-999	-999
4	1	0	0	1	0	-999	0	-999	0	-999
132	0	0	0	1	-999	-999	-999	-999	-999	-999
149	0	0	0	1	0	-999	-999	-999	-999	-999
447	0	1	1	1	0	-999	0	-999	0	-999
492	0	0	0	1	0	-999	0	-999	0	-999
493	0	0	0	1	0	-999	0	-999	0	-999
930	0	0	0	1	0	-999	0	-999	0	-999
1045	0	0	0	1	0	-999	0	-999	0	-999
1057	0	0	0	1	0	-999	0	-999	0	-999
1058	0	0	0	1	0	-999	0	-999	0	-999
1094	0	0	0	1	0	-999	0	-999	0	-999
1130	0	0	0	1	0	-999	0	-999	0	-999
1131	0	0	0	1	1	1	1	2	1	2
2342	1	0	0	1	1	0	0	-999	1	2
2691	0	0	0	1	0	-999	0	-999	0	-999
2805	0	0	0	1	0	-999	0	-999	1	0
2939	0	0	0	1	1	2	1	0	0	-999
3300	1	0	0	1	0	-999	0	-999	0	-999
3398	0	0	0	1	-999	-999	-999	-999	-999	-999
3608	0	0	0	1	0	-999	0	-999	0	-999
3613	1	0	0	1	0	-999	0	-999	0	-999
3697	0	0	0	1	0	-999	0	-999	0	-999
3843	0	0	0	1	0	-999	0	-999	0	-999
3901	0	0	0	1	1	1	1	1	1	1
4111	0	0	0	1	0	-999	0	-999	0	-999
4200	1	0	1	1	0	-999	1	0	1	0
4295	0	0	0	1	0	-999	-999	-999	-999	-999
4403	1	1	0	1	-999	-999	-999	-999	-999	-999
4757	0	0	0	1	0	-999	1	0	0	-999
892	0	0	0	1	-999	-999	-999	-999	-999	-999
4180	0	0	0	1	-999	-999	-999	-999	-999	-999
4310	1	0	1	1	-999	-999	-999	-999	-999	-999
902	0	0	0	1	-999	-999	-999	-999	-999	-999
2194	0	1	0	1	-999	-999	-999	-999	-999	-999
2203	1	0	0	1	-999	-999	-999	-999	-999	-999
3189	1	0	0	1	-999	-999	-999	-999	-999	-999
4296	0	0	0	1	-999	-999	-999	-999	-999	-999
4312	0	0	0	1	-999	-999	-999	-999	-999	-999
417	1	0	1	1	-999	-999	-999	-999	-999	-999
421	0	0	0	1	-999	-999	-999	-999	-999	-999
886	1	1	1	1	-999	-999	-999	-999	-999	-999
2179	0	0	0	1	-999	-999	-999	-999	-999	-999
2190	0	1	1	0	-999	-999	-999	-999	-999	-999
2474	1	0	0	0	-999	-999	-999	-999	-999	-999
3199	1	1	1	1	-999	-999	-999	-999	-999	-999
4331	0	0	0	0	-999	-999	-999	-999	-999	-999
4402	0	0	0	1	-999	-999	-999	-999	-999	-999
4409	1	0	0	1	-999	-999	-999	-999	-999	-999
4420	0	0	0	1	-999	-999	-999	-999	-999	-999
4879	0	0	0	0	-999	-999	-999	-999	-999	-999
4881	0	0	0	1	-999	-999	-999	-999	-999	-999
4912	1	1	1	1	-999	-999	-999	-999	-999	-999
8	0	0	0	0	1	-999	1	0	0	-999
13	0	0	0	0	0	-999	0	-999	0	-999
14	0	0	0	1	0	-999	0	-999	0	-999
15	0	0	0	0	0	-999	0	-999	0	-999
53	0	0	0	1	-999	-999	-999	-999	-999	-999
143	0	0	0	1	-999	-999	-999	-999	-999	-999
152	0	0	0	0	0	-999	0	-999	0	-999
155	0	0	1	0	0	-999	1	0	1	0
156	1	0	0	0	0	-999	0	-999	0	-999
157	0	0	0	0	0	-999	0	-999	0	-999
158	0	0	0	0	0	-999	0	-999	0	-999
491	0	0	0	0	0	-999	1	1	0	-999
494	0	0	0	0	0	-999	0	-999	0	-999
498	0	0	0	0	0	-999	0	-999	0	-999
499	0	0	0	1	0	-999	1	2	0	-999
501	0	0	0	1	0	-999	0	-999	0	-999
516	1	1	1	0	0	-999	0	-999	0	-999
528	0	1	1	1	0	-999	0	-999	0	-999
550	0	1	0	0	-999	-999	-999	-999	-999	-999
608	0	0	0	1	0	-999	0	-999	0	-999
637	0	0	0	0	0	-999	0	-999	0	-999
677	0	0	0	0	0	-999	0	-999	0	-999
888	0	0	0	0	-999	-999	-999	-999	-999	-999
978	0	0	0	0	0	-999	0	-999	0	-999
989	0	0	0	0	0	-999	0	-999	0	-999
991	0	0	0	0	0	-999	0	-999	0	-999
992	0	0	0	0	0	-999	0	-999	0	-999
996	0	0	0	1	0	-999	0	-999	1	0
1001	0	0	0	0	0	-999	0	-999	0	-999
1002	0	0	0	0	0	-999	0	-999	0	-999
1059	0	0	1	1	0	-999	1	0	0	-999
1095	0	0	0	0	1	-999	0	-999	0	-999
1129	0	0	0	1	0	-999	0	-999	0	-999
1143	0	0	0	1	1	0	0	-999	0	-999
1144	0	0	0	1	0	-999	0	-999	0	-999
1284	0	0	0	0	0	-999	0	-999	0	-999
1312	0	0	0	0	0	-999	0	-999	0	-999
1373	0	0	0	0	-999	-999	-999	-999	-999	-999
1407	0	0	0	0	0	-999	0	-999	0	-999
1453	0	0	0	0	0	-999	0	-999	0	-999
1467	0	0	0	1	0	-999	0	-999	0	-999
1489	0	0	0	0	0	-999	0	-999	0	-999
1510	0	0	0	0	0	-999	0	-999	0	-999
1529	0	0	0	1	0	-999	0	-999	0	-999
1548	0	0	0	1	0	-999	0	-999	0	-999
1564	0	0	0	0	0	-999	0	-999	0	-999
1641	0	0	0	1	0	-999	0	-999	0	-999
1695	0	0	0	0	0	-999	0	-999	0	-999
1739	0	0	0	0	0	-999	0	-999	0	-999
1752	0	0	0	0	1	-999	1	2	1	-999
1800	0	0	0	1	0	-999	0	-999	0	-999
1846	0	0	0	0	0	-999	0	-999	0	-999
1861	0	0	0	1	1	0	0	-999	0	-999
2141	0	0	0	1	1	0	1	0	1	0
2158	0	0	0	1	0	-999	1	0	1	0
2191	0	0	0	1	-999	-999	-999	-999	-999	-999
2373	0	0	0	0	0	-999	0	-999	0	-999
2647	0	0	0	0	1	-999	1	0	1	-999
2711	0	0	0	0	1	-999	1	0	0	-999
2941	0	0	0	0	0	-999	0	-999	0	-999
2961	0	0	0	0	0	-999	0	-999	0	-999
3141	0	0	0	1	-999	-999	-999	-999	-999	-999
3337	0	0	0	0	0	-999	0	-999	0	-999
3370	0	0	0	0	1	-999	1	0	1	-999
3388	0	0	0	0	-999	-999	-999	-999	-999	-999
3392	0	0	0	0	-999	-999	-999	-999	-999	-999
3406	1	0	0	1	-999	-999	-999	-999	-999	-999
3435	0	0	0	0	0	-999	0	-999	0	-999
3480	0	0	0	0	1	-999	1	1	1	-999
3605	0	0	0	0	0	-999	0	-999	0	-999
3684	0	0	0	0	0	-999	0	-999	0	-999
3783	0	0	0	0	0	-999	1	0	0	-999
3798	0	0	0	0	0	-999	0	-999	0	-999
3813	0	0	0	1	0	-999	0	-999	0	-999
3830	0	0	0	0	0	-999	0	-999	0	-999
3832	0	0	0	1	1	0	0	-999	0	-999
3844	0	0	0	1	0	-999	0	-999	0	-999
3917	0	0	0	1	0	-999	0	-999	0	-999
3930	0	0	0	1	-999	-999	-999	-999	-999	-999
4243	0	0	0	0	0	-999	0	-999	0	-999
4270	0	0	0	0	0	-999	1	0	1	-999
4314	0	0	0	1	-999	-999	-999	-999	-999	-999
4320	0	1	0	0	-999	-999	-999	-999	-999	-999
4363	0	0	0	0	-999	-999	-999	-999	-999	-999
4385	0	0	0	0	-999	-999	-999	-999	-999	-999
4434	0	0	0	1	0	-999	0	-999	0	-999
4491	1	0	0	1	0	-999	1	0	0	-999
4655	0	1	0	0	0	-999	0	-999	1	0
4722	0	1	0	0	0	-999	0	-999	0	-999
4733	0	0	0	0	0	-999	0	-999	0	-999
4748	0	0	0	0	0	-999	0	-999	0	-999
4802	0	0	0	0	-999	-999	-999	-999	-999	-999
413	0	0	0	1	-999	-999	-999	-999	-999	-999
429	0	0	0	0	-999	-999	-999	-999	-999	-999
2208	0	0	0	0	-999	-999	-999	-999	-999	-999
2217	0	0	0	0	-999	-999	-999	-999	-999	-999
3111	0	0	0	0	-999	-999	-999	-999	-999	-999
3940	0	0	0	1	-999	-999	-999	-999	-999	-999
4168	0	0	0	0	-999	-999	-999	-999	-999	-999
4210	0	0	0	1	-999	-999	-999	-999	-999	-999
4317	1	1	1	1	-999	-999	-999	-999	-999	-999
4341	0	0	0	1	-999	-999	-999	-999	-999	-999
4347	0	0	0	1	-999	-999	-999	-999	-999	-999
4356	0	0	0	0	-999	-999	-999	-999	-999	-999
4407	0	0	0	0	-999	-999	-999	-999	-999	-999
2192	1	1	1	1	-999	-999	-999	-999	-999	-999
2193	0	0	0	1	-999	-999	-999	-999	-999	-999
4194	0	0	0	0	-999	-999	-999	-999	-999	-999
4309	1	0	0	0	-999	-999	-999	-999	-999	-999
4324	1	0	1	1	-999	-999	-999	-999	-999	-999
4832	0	0	0	0	-999	-999	-999	-999	-999	-999
422	0	0	0	0	-999	-999	-999	-999	-999	-999
2189	0	0	0	0	-999	-999	-999	-999	-999	-999
1	0	0	0	0	1	-999	0	-999	1	-999
7	0	0	0	0	0	-999	0	-999	0	-999
50	0	0	0	0	0	-999	0	-999	0	-999
51	1	1	0	0	0	-999	0	-999	0	-999
52	0	0	0	0	0	-999	0	-999	0	-999
54	0	0	0	0	0	-999	0	-999	0	-999
55	0	0	0	0	0	-999	0	-999	0	-999
56	0	0	0	0	1	-999	1	0	1	-999
57	0	0	0	0	0	-999	0	-999	0	-999
#NULL!	0	0	0	0	-999	-999	-999	-999	-999	-999
59	0	0	0	0	1	-999	1	0	0	-999
60	0	0	0	0	0	-999	0	-999	0	-999
61	0	1	0	0	0	-999	0	-999	0	-999
62	0	0	0	0	-999	-999	-999	-999	-999	-999
63	0	0	0	0	-999	-999	-999	-999	-999	-999
64	0	0	0	0	0	-999	0	-999	0	-999
65	0	0	0	0	0	-999	0	-999	0	-999
66	0	0	0	0	0	-999	1	0	0	-999
67	0	0	0	0	0	-999	0	-999	0	-999
68	0	0	0	0	0	-999	0	-999	1	-999
69	0	0	0	0	0	-999	0	-999	0	-999
70	0	0	0	0	0	-999	0	-999	0	-999
71	0	0	0	0	0	-999	0	-999	0	-999
72	0	0	0	0	1	-999	0	-999	0	-999
73	0	0	0	0	0	-999	0	-999	0	-999
74	0	0	0	0	0	-999	0	-999	0	-999
75	0	0	0	0	-999	-999	-999	-999	-999	-999
76	0	0	0	0	0	-999	0	-999	0	-999
77	0	0	0	0	1	-999	0	-999	0	-999
78	0	0	0	0	0	-999	0	-999	0	-999
79	0	0	0	0	-999	-999	-999	-999	-999	-999
80	0	0	0	0	0	-999	0	-999	0	-999
81	0	0	0	0	1	-999	0	-999	0	-999
82	0	0	0	0	0	-999	0	-999	0	-999
83	0	0	0	0	-999	-999	-999	-999	-999	-999
84	0	0	0	0	0	-999	-999	-999	-999	-999
85	0	0	0	0	0	-999	1	0	0	-999
86	0	0	0	0	0	-999	0	-999	0	-999
87	0	0	0	0	0	-999	0	-999	0	-999
88	0	0	0	0	0	-999	1	0	0	-999
89	0	0	0	0	0	-999	0	-999	0	-999
90	0	0	0	0	0	-999	0	-999	0	-999
91	0	0	0	0	0	-999	0	-999	0	-999
92	0	0	0	0	0	-999	0	-999	0	-999
93	0	0	0	0	0	-999	0	-999	0	-999
94	0	0	0	0	0	-999	0	-999	0	-999
95	0	0	0	0	0	-999	0	-999	0	-999
96	0	0	0	0	0	-999	0	-999	0	-999
97	0	0	0	0	0	-999	0	-999	0	-999
98	0	0	0	0	0	-999	0	-999	0	-999
99	0	0	0	0	-999	-999	-999	-999	-999	-999
100	0	0	0	0	0	-999	0	-999	0	-999
101	1	0	0	0	0	-999	0	-999	0	-999
102	0	0	0	0	0	-999	0	-999	0	-999
103	0	0	0	0	0	-999	0	-999	0	-999
104	0	0	0	0	-999	-999	-999	-999	-999	-999
106	0	0	0	0	0	-999	0	-999	0	-999
107	0	0	0	0	1	-999	0	-999	0	-999
108	0	0	0	0	0	-999	0	-999	0	-999
109	0	0	0	0	0	-999	0	-999	0	-999
110	0	0	0	0	0	-999	0	-999	0	-999
111	0	0	0	0	0	-999	0	-999	0	-999
112	0	0	0	0	0	-999	0	-999	0	-999
113	0	0	0	0	0	-999	0	-999	0	-999
114	0	0	0	0	0	-999	0	-999	0	-999
115	0	0	0	0	0	-999	0	-999	0	-999
116	0	0	0	0	1	-999	0	-999	0	-999
117	0	0	0	0	1	-999	0	-999	0	-999
118	0	0	0	0	0	-999	0	-999	0	-999
119	1	1	1	0	-999	-999	-999	-999	-999	-999
120	0	0	0	0	0	-999	0	-999	0	-999
121	0	0	0	0	0	-999	0	-999	0	-999
122	0	0	0	0	0	-999	0	-999	0	-999
123	0	0	0	0	0	-999	0	-999	0	-999
124	0	0	0	0	0	-999	0	-999	0	-999
125	0	0	0	0	-999	-999	-999	-999	-999	-999
126	0	0	0	0	-999	-999	-999	-999	-999	-999
127	0	0	0	0	-999	-999	-999	-999	-999	-999
128	0	0	0	0	-999	-999	-999	-999	-999	-999
129	0	0	0	0	-999	-999	-999	-999	-999	-999
130	0	0	0	0	-999	-999	-999	-999	-999	-999
133	0	0	0	0	-999	-999	-999	-999	-999	-999
134	0	0	0	0	-999	-999	-999	-999	-999	-999
135	0	0	0	0	-999	-999	-999	-999	-999	-999
136	0	0	0	0	-999	-999	-999	-999	-999	-999
137	0	0	0	0	-999	-999	-999	-999	-999	-999
138	0	0	0	0	-999	-999	-999	-999	-999	-999
139	0	0	0	0	-999	-999	-999	-999	-999	-999
140	0	0	0	0	-999	-999	-999	-999	-999	-999
141	0	0	0	0	-999	-999	-999	-999	-999	-999
142	0	0	0	0	-999	-999	-999	-999	-999	-999
144	0	0	0	0	-999	-999	-999	-999	-999	-999
145	0	0	0	0	-999	-999	-999	-999	-999	-999
146	0	0	0	0	-999	-999	-999	-999	-999	-999
147	1	0	0	0	-999	-999	-999	-999	-999	-999
148	0	0	0	0	-999	-999	-999	-999	-999	-999
150	0	0	0	0	0	-999	-999	-999	-999	-999
153	0	0	0	0	0	-999	0	-999	0	-999
154	0	0	0	0	1	-999	0	-999	0	-999
159	0	0	0	0	0	-999	0	-999	0	-999
160	0	0	0	0	0	-999	0	-999	0	-999
161	0	0	0	0	0	-999	0	-999	1	-999
162	0	0	0	0	1	-999	0	-999	0	-999
163	0	0	0	0	0	-999	0	-999	0	-999
164	0	0	0	0	0	-999	0	-999	1	-999
165	0	0	0	0	0	-999	0	-999	0	-999
166	0	0	0	0	0	-999	0	-999	0	-999
167	0	0	0	0	1	-999	0	-999	0	-999
168	0	0	0	0	0	-999	0	-999	0	-999
169	0	0	0	0	0	-999	0	-999	0	-999
170	0	0	0	0	0	-999	0	-999	0	-999
171	0	0	0	0	0	-999	0	-999	0	-999
172	0	0	0	0	1	-999	0	-999	0	-999
173	0	0	0	0	0	-999	0	-999	0	-999
174	0	0	0	0	0	-999	0	-999	0	-999
175	0	0	0	0	0	-999	0	-999	0	-999
176	0	0	0	0	0	-999	0	-999	0	-999
177	0	0	0	0	0	-999	0	-999	0	-999
178	0	0	0	0	1	-999	0	-999	1	-999
179	0	0	0	0	0	-999	0	-999	0	-999
180	0	0	0	0	0	-999	0	-999	0	-999
181	0	0	0	0	1	-999	0	-999	0	-999
182	0	0	0	0	0	-999	0	-999	0	-999
183	0	0	0	0	0	-999	0	-999	0	-999
184	0	0	0	0	0	-999	0	-999	0	-999
185	0	0	0	0	0	-999	0	-999	0	-999
186	0	0	0	0	0	-999	0	-999	0	-999
187	0	0	0	0	0	-999	0	-999	0	-999
188	0	0	0	0	0	-999	0	-999	0	-999
189	0	0	0	0	0	-999	0	-999	0	-999
190	0	0	0	0	0	-999	0	-999	0	-999
191	0	0	0	0	0	-999	0	-999	0	-999
192	0	0	0	0	0	-999	0	-999	0	-999
193	0	0	0	0	0	-999	0	-999	0	-999
194	0	0	0	0	0	-999	0	-999	0	-999
195	0	0	0	0	0	-999	0	-999	0	-999
196	0	0	0	0	1	-999	1	0	0	-999
197	0	0	0	0	0	-999	0	-999	0	-999
198	0	0	0	0	0	-999	0	-999	0	-999
199	0	0	0	0	0	-999	0	-999	0	-999
200	0	0	0	0	0	-999	0	-999	0	-999
201	0	0	0	0	0	-999	0	-999	0	-999
202	0	0	0	0	0	-999	0	-999	0	-999
203	0	0	0	0	0	-999	0	-999	0	-999
204	0	0	0	0	0	-999	0	-999	0	-999
205	0	0	0	0	0	-999	0	-999	0	-999
206	0	0	0	0	0	-999	0	-999	0	-999
207	0	0	0	0	0	-999	0	-999	1	-999
208	0	0	0	0	0	-999	0	-999	0	-999
209	0	0	0	0	0	-999	0	-999	0	-999
210	0	0	0	0	0	-999	0	-999	0	-999
211	0	0	0	0	0	-999	0	-999	0	-999
212	0	0	0	0	0	-999	0	-999	0	-999
213	0	0	0	0	0	-999	1	0	0	-999
214	0	0	0	0	0	-999	0	-999	0	-999
215	0	0	0	0	0	-999	0	-999	0	-999
216	0	0	0	0	0	-999	1	0	0	-999
217	0	0	0	0	0	-999	0	-999	0	-999
218	0	0	0	0	0	-999	0	-999	0	-999
219	0	0	0	0	0	-999	1	0	0	-999
220	0	0	0	0	1	-999	1	2	1	-999
221	0	0	0	0	0	-999	0	-999	0	-999
222	0	0	0	0	0	-999	0	-999	0	-999
223	0	0	0	0	0	-999	0	-999	0	-999
224	0	0	0	0	0	-999	0	-999	0	-999
225	0	0	0	0	0	-999	0	-999	0	-999
226	0	0	0	0	1	-999	0	-999	0	-999
227	0	0	0	0	0	-999	0	-999	0	-999
228	0	0	0	0	0	-999	0	-999	0	-999
229	0	0	0	0	0	-999	0	-999	0	-999
230	0	0	0	0	1	-999	1	0	1	-999
231	0	0	0	0	0	-999	0	-999	0	-999
232	0	0	0	0	0	-999	1	0	1	-999
233	0	0	0	0	0	-999	0	-999	0	-999
234	0	0	0	0	0	-999	1	0	0	-999
235	0	0	0	0	0	-999	0	-999	0	-999
236	0	0	0	0	0	-999	1	0	0	-999
237	0	0	0	0	0	-999	0	-999	0	-999
238	0	0	0	0	0	-999	1	0	0	-999
239	0	0	0	0	0	-999	0	-999	0	-999
240	0	0	0	0	0	-999	0	-999	0	-999
241	0	0	0	0	0	-999	1	0	0	-999
242	0	0	0	0	0	-999	0	-999	0	-999
243	0	0	0	0	0	-999	1	0	0	-999
244	0	0	0	0	0	-999	0	-999	0	-999
245	0	0	0	0	0	-999	0	-999	0	-999
246	0	0	0	0	0	-999	0	-999	0	-999
247	0	0	0	0	0	-999	0	-999	0	-999
248	0	0	0	0	0	-999	0	-999	0	-999
249	0	0	0	0	0	-999	0	-999	0	-999
250	0	0	0	0	0	-999	0	-999	0	-999
251	0	0	0	0	0	-999	0	-999	0	-999
252	0	0	0	0	0	-999	0	-999	1	-999
253	0	0	0	0	0	-999	0	-999	0	-999
254	0	0	0	0	0	-999	1	0	0	-999
255	0	0	0	0	0	-999	0	-999	0	-999
256	0	0	0	0	0	-999	0	-999	0	-999
257	0	0	0	0	0	-999	0	-999	0	-999
258	0	0	0	0	0	-999	0	-999	0	-999
259	0	0	0	0	0	-999	0	-999	0	-999
260	0	0	0	0	0	-999	0	-999	0	-999
261	0	0	0	0	0	-999	0	-999	0	-999
262	0	0	0	0	0	-999	0	-999	0	-999
263	0	0	0	0	0	-999	0	-999	0	-999
264	0	0	0	0	0	-999	0	-999	0	-999
265	0	0	0	0	0	-999	0	-999	0	-999
266	0	0	0	0	0	-999	0	-999	0	-999
267	0	0	0	0	1	-999	0	-999	0	-999
268	0	0	0	0	0	-999	1	0	0	-999
269	0	0	0	0	0	-999	0	-999	0	-999
270	0	0	0	0	0	-999	0	-999	0	-999
271	0	0	0	0	0	-999	0	-999	0	-999
272	0	0	0	0	0	-999	0	-999	0	-999
273	0	0	0	0	0	-999	0	-999	0	-999
274	0	0	0	0	0	-999	0	-999	0	-999
275	0	0	0	0	0	-999	0	-999	0	-999
276	0	0	0	0	0	-999	0	-999	0	-999
277	0	0	0	0	0	-999	0	-999	1	-999
278	0	0	0	0	0	-999	0	-999	1	-999
279	0	0	0	0	0	-999	0	-999	0	-999
280	0	0	0	0	0	-999	0	-999	0	-999
281	0	0	0	0	0	-999	0	-999	0	-999
282	0	0	0	0	0	-999	0	-999	0	-999
283	0	0	0	0	0	-999	0	-999	0	-999
284	0	0	0	0	0	-999	0	-999	0	-999
285	0	0	0	0	0	-999	0	-999	0	-999
286	0	0	0	0	1	-999	1	0	0	-999
287	0	0	0	0	0	-999	0	-999	0	-999
288	0	0	0	0	0	-999	0	-999	0	-999
289	0	0	0	0	0	-999	0	-999	0	-999
290	0	0	0	0	0	-999	0	-999	0	-999
291	0	0	0	0	0	-999	0	-999	0	-999
292	0	0	0	0	1	-999	1	0	0	-999
293	0	0	0	0	0	-999	0	-999	0	-999
294	0	0	0	0	0	-999	1	0	1	-999
295	0	0	0	0	1	-999	1	0	0	-999
296	0	0	0	0	0	-999	0	-999	0	-999
297	0	0	0	0	0	-999	0	-999	0	-999
298	0	0	0	0	0	-999	0	-999	0	-999
299	0	0	0	0	1	-999	1	0	1	-999
300	0	0	0	0	0	-999	0	-999	0	-999
301	0	0	0	0	0	-999	0	-999	0	-999
302	0	0	0	0	0	-999	0	-999	0	-999
303	0	0	0	0	0	-999	0	-999	0	-999
304	0	0	0	0	0	-999	0	-999	0	-999
305	0	0	0	0	1	-999	0	-999	0	-999
306	0	0	0	0	0	-999	0	-999	0	-999
307	0	0	0	0	0	-999	0	-999	0	-999
308	0	0	0	0	0	-999	0	-999	0	-999
309	0	0	0	0	0	-999	0	-999	0	-999
310	0	0	0	0	0	-999	0	-999	0	-999
311	0	0	0	0	0	-999	0	-999	0	-999
312	0	0	0	0	0	-999	0	-999	0	-999
313	0	0	0	0	0	-999	0	-999	0	-999
314	0	0	0	0	0	-999	0	-999	0	-999
315	0	0	0	0	0	-999	0	-999	0	-999
316	0	0	0	0	0	-999	0	-999	0	-999
317	0	0	0	0	0	-999	0	-999	0	-999
318	0	0	0	0	1	-999	1	0	0	-999
319	0	0	0	0	0	-999	0	-999	0	-999
320	0	0	0	0	0	-999	0	-999	0	-999
321	0	0	0	0	0	-999	0	-999	0	-999
322	0	0	0	0	0	-999	0	-999	0	-999
323	0	0	0	0	0	-999	0	-999	0	-999
324	0	0	0	0	0	-999	0	-999	0	-999
325	0	0	0	0	0	-999	0	-999	0	-999
326	0	0	0	0	0	-999	0	-999	0	-999
327	0	0	0	0	0	-999	0	-999	0	-999
328	0	0	0	0	0	-999	0	-999	0	-999
329	0	0	0	0	0	-999	0	-999	0	-999
330	0	0	0	0	0	-999	0	-999	0	-999
331	0	0	0	0	0	-999	0	-999	0	-999
332	0	0	0	0	0	-999	0	-999	0	-999
333	0	0	0	0	0	-999	0	-999	0	-999
334	0	0	0	0	0	-999	0	-999	0	-999
335	0	0	0	0	0	-999	0	-999	1	-999
336	0	0	0	0	0	-999	0	-999	0	-999
337	0	0	0	0	0	-999	0	-999	0	-999
338	0	0	0	0	0	-999	0	-999	0	-999
339	0	0	0	0	0	-999	0	-999	0	-999
340	0	0	0	0	0	-999	0	-999	0	-999
341	0	0	0	0	0	-999	0	-999	0	-999
342	0	0	0	0	1	-999	0	-999	0	-999
409	0	0	0	0	-999	-999	-999	-999	-999	-999
410	0	0	0	0	-999	-999	-999	-999	-999	-999
412	0	0	0	0	0	-999	0	-999	0	-999
414	0	0	0	0	-999	-999	-999	-999	-999	-999
415	0	0	0	0	-999	-999	-999	-999	-999	-999
416	0	0	0	0	-999	-999	-999	-999	-999	-999
424	0	0	0	0	-999	-999	-999	-999	-999	-999
428	0	0	0	0	-999	-999	-999	-999	-999	-999
430	0	0	0	0	-999	-999	-999	-999	-999	-999
434	0	1	0	0	-999	-999	-999	-999	-999	-999
435	0	0	0	0	-999	-999	-999	-999	-999	-999
437	0	0	0	0	-999	-999	-999	-999	-999	-999
438	0	0	0	0	-999	-999	-999	-999	-999	-999
439	0	0	0	0	0	-999	-999	-999	-999	-999
440	0	0	0	0	0	-999	0	-999	0	-999
446	0	0	0	0	0	-999	0	-999	0	-999
461	0	0	0	0	0	-999	1	0	0	-999
462	0	0	0	0	0	-999	0	-999	0	-999
463	0	0	0	0	0	-999	0	-999	0	-999
464	0	0	0	0	0	-999	0	-999	0	-999
465	0	0	0	0	0	-999	0	-999	0	-999
466	0	0	0	0	0	-999	0	-999	0	-999
507	0	0	0	0	0	-999	0	-999	0	-999
508	0	0	0	0	0	-999	0	-999	0	-999
509	0	0	0	0	0	-999	0	-999	0	-999
510	0	0	0	0	0	-999	0	-999	0	-999
511	0	0	0	0	0	-999	0	-999	0	-999
512	0	0	0	0	0	-999	0	-999	0	-999
513	0	0	0	0	0	-999	0	-999	0	-999
514	0	1	0	0	0	-999	0	-999	0	-999
515	0	0	0	0	0	-999	0	-999	0	-999
517	0	0	0	0	0	-999	0	-999	0	-999
518	0	0	0	0	0	-999	0	-999	0	-999
519	0	0	0	0	0	-999	0	-999	0	-999
520	0	0	0	0	1	-999	1	0	1	-999
521	0	0	0	0	1	-999	0	-999	0	-999
522	0	0	0	0	0	-999	0	-999	0	-999
523	0	0	0	0	0	-999	0	-999	0	-999
525	0	0	0	0	0	-999	0	-999	0	-999
526	0	0	0	0	0	-999	0	-999	0	-999
527	0	0	0	0	0	-999	0	-999	0	-999
529	0	0	0	0	0	-999	0	-999	0	-999
530	0	0	0	0	0	-999	0	-999	0	-999
531	0	0	0	0	0	-999	0	-999	0	-999
532	0	0	0	0	0	-999	0	-999	0	-999
533	0	0	0	0	0	-999	0	-999	0	-999
534	0	0	0	0	0	-999	0	-999	0	-999
535	0	0	0	0	0	-999	0	-999	1	-999
536	0	0	0	0	0	-999	0	-999	0	-999
537	0	0	0	0	0	-999	0	-999	0	-999
538	0	0	0	0	0	-999	0	-999	0	-999
539	0	0	0	0	0	-999	0	-999	0	-999
540	0	0	0	0	0	-999	0	-999	0	-999
541	0	0	0	0	0	-999	0	-999	0	-999
542	0	0	0	0	0	-999	0	-999	0	-999
543	0	0	0	0	0	-999	0	-999	0	-999
544	0	0	0	0	0	-999	0	-999	0	-999
545	0	0	0	0	0	-999	0	-999	0	-999
546	0	0	0	0	0	-999	1	0	0	-999
547	0	0	0	0	0	-999	0	-999	0	-999
548	0	0	0	0	0	-999	1	0	0	-999
549	0	0	0	0	0	-999	0	-999	0	-999
551	0	0	0	0	-999	-999	-999	-999	-999	-999
552	0	0	0	0	-999	-999	-999	-999	-999	-999
553	0	0	0	0	-999	-999	-999	-999	-999	-999
554	0	0	0	0	-999	-999	-999	-999	-999	-999
555	0	1	0	0	-999	-999	-999	-999	-999	-999
556	0	0	0	0	-999	-999	-999	-999	-999	-999
557	0	0	0	0	-999	-999	-999	-999	-999	-999
558	0	0	0	0	-999	-999	-999	-999	-999	-999
559	0	0	0	0	-999	-999	-999	-999	-999	-999
560	0	0	0	0	-999	-999	-999	-999	-999	-999
561	0	0	0	0	-999	-999	-999	-999	-999	-999
563	1	1	1	0	-999	-999	-999	-999	-999	-999
564	0	0	0	0	-999	-999	-999	-999	-999	-999
565	0	0	0	0	-999	-999	-999	-999	-999	-999
566	0	0	0	0	-999	-999	-999	-999	-999	-999
567	0	0	0	0	-999	-999	-999	-999	-999	-999
568	0	0	0	0	-999	-999	-999	-999	-999	-999
569	0	0	0	0	-999	-999	-999	-999	-999	-999
570	0	0	0	0	-999	-999	-999	-999	-999	-999
571	0	0	0	0	-999	-999	-999	-999	-999	-999
572	0	0	0	0	-999	-999	-999	-999	-999	-999
573	0	0	0	0	-999	-999	-999	-999	-999	-999
574	1	0	0	0	-999	-999	-999	-999	-999	-999
575	0	0	0	0	-999	-999	-999	-999	-999	-999
576	0	0	0	0	0	-999	-999	-999	-999	-999
577	0	0	0	0	0	-999	0	-999	0	-999
578	0	0	0	0	0	-999	0	-999	0	-999
579	0	0	0	0	0	-999	0	-999	0	-999
580	0	0	0	0	0	-999	0	-999	0	-999
581	0	0	1	0	0	-999	0	-999	0	-999
582	0	0	0	0	0	-999	0	-999	0	-999
583	0	0	0	0	0	-999	0	-999	0	-999
584	0	0	0	0	1	-999	0	-999	0	-999
585	0	0	0	0	0	-999	0	-999	0	-999
587	0	0	0	0	0	-999	0	-999	0	-999
588	0	0	0	0	0	-999	0	-999	0	-999
589	0	0	0	0	0	-999	0	-999	0	-999
590	0	0	0	0	0	-999	0	-999	0	-999
591	0	0	0	0	0	-999	0	-999	0	-999
592	0	0	0	0	0	-999	0	-999	0	-999
593	0	0	0	0	0	-999	0	-999	0	-999
594	0	0	0	0	0	-999	0	-999	0	-999
595	0	0	0	0	0	-999	0	-999	0	-999
596	0	0	0	0	0	-999	1	1	0	-999
597	0	0	0	0	1	-999	0	-999	0	-999
598	0	0	0	0	0	-999	0	-999	0	-999
599	0	0	0	0	0	-999	0	-999	0	-999
600	0	0	0	0	0	-999	0	-999	0	-999
601	0	1	0	0	0	-999	0	-999	0	-999
602	0	0	0	0	0	-999	0	-999	0	-999
603	0	1	0	0	0	-999	0	-999	0	-999
604	0	0	0	0	0	-999	0	-999	0	-999
605	0	0	0	0	1	-999	1	0	1	-999
606	0	0	0	0	0	-999	0	-999	0	-999
607	0	0	0	0	0	-999	0	-999	0	-999
609	0	0	0	0	0	-999	0	-999	0	-999
610	0	0	0	0	0	-999	0	-999	0	-999
611	0	0	0	0	0	-999	0	-999	0	-999
612	0	0	0	0	0	-999	0	-999	0	-999
613	0	0	0	0	0	-999	0	-999	0	-999
614	0	0	0	0	0	-999	0	-999	0	-999
615	0	0	0	0	0	-999	0	-999	0	-999
616	0	0	0	0	1	-999	0	-999	0	-999
617	0	0	0	0	0	-999	0	-999	0	-999
618	0	0	0	0	0	-999	0	-999	0	-999
619	0	0	0	0	0	-999	0	-999	0	-999
620	0	0	0	0	0	-999	0	-999	0	-999
621	0	0	0	0	0	-999	1	0	1	-999
622	0	0	0	0	0	-999	0	-999	0	-999
623	0	0	0	0	0	-999	0	-999	0	-999
624	0	0	0	0	0	-999	0	-999	0	-999
625	0	0	0	0	0	-999	0	-999	0	-999
626	0	0	0	0	0	-999	0	-999	0	-999
627	0	0	0	0	0	-999	0	-999	0	-999
628	0	0	0	0	0	-999	0	-999	0	-999
629	0	0	0	0	1	-999	1	0	1	-999
631	0	0	0	0	0	-999	0	-999	0	-999
632	0	0	0	0	0	-999	0	-999	0	-999
633	0	0	0	0	1	-999	0	-999	0	-999
634	0	0	0	0	0	-999	0	-999	0	-999
635	0	0	0	0	0	-999	0	-999	0	-999
636	0	0	0	0	0	-999	0	-999	0	-999
638	0	0	0	0	0	-999	0	-999	0	-999
639	0	0	0	0	0	-999	0	-999	0	-999
640	0	0	0	0	0	-999	0	-999	0	-999
641	0	0	0	0	0	-999	0	-999	0	-999
642	0	0	0	0	0	-999	0	-999	0	-999
643	0	0	0	0	0	-999	0	-999	0	-999
644	0	0	0	0	1	-999	1	0	1	-999
645	0	0	0	0	0	-999	1	0	0	-999
646	0	0	0	0	1	-999	0	-999	0	-999
647	0	0	0	0	0	-999	0	-999	0	-999
648	0	0	0	0	0	-999	0	-999	0	-999
649	0	0	0	0	0	-999	0	-999	0	-999
650	0	0	0	0	0	-999	0	-999	0	-999
651	0	0	0	0	0	-999	0	-999	0	-999
652	0	0	0	0	1	-999	0	-999	0	-999
653	0	0	0	0	0	-999	0	-999	0	-999
654	0	0	0	0	0	-999	0	-999	0	-999
655	0	0	0	0	0	-999	0	-999	0	-999
656	0	0	0	0	0	-999	0	-999	0	-999
657	0	0	0	0	0	-999	0	-999	0	-999
658	0	0	0	0	0	-999	1	2	0	-999
659	0	0	0	0	0	-999	0	-999	0	-999
660	0	0	0	0	0	-999	0	-999	0	-999
661	0	0	0	0	0	-999	0	-999	0	-999
662	0	0	0	0	0	-999	0	-999	0	-999
663	0	0	0	0	0	-999	0	-999	0	-999
664	0	0	0	0	0	-999	0	-999	0	-999
665	0	0	0	0	1	-999	1	1	0	-999
666	0	0	0	0	0	-999	0	-999	0	-999
667	0	0	0	0	0	-999	1	0	0	-999
668	0	0	0	0	0	-999	0	-999	0	-999
669	0	0	0	0	0	-999	0	-999	0	-999
670	0	0	0	0	0	-999	0	-999	0	-999
671	0	0	0	0	0	-999	0	-999	0	-999
672	0	0	0	0	1	-999	0	-999	0	-999
673	0	0	0	0	0	-999	0	-999	0	-999
674	0	0	0	0	0	-999	0	-999	0	-999
675	0	0	0	0	0	-999	0	-999	0	-999
676	0	0	0	0	0	-999	1	0	0	-999
678	0	0	0	0	0	-999	0	-999	0	-999
679	0	0	0	0	0	-999	1	0	0	-999
680	0	0	0	0	0	-999	0	-999	0	-999
681	0	0	0	0	0	-999	0	-999	0	-999
682	0	0	0	0	0	-999	0	-999	0	-999
683	0	0	0	0	0	-999	0	-999	0	-999
684	0	0	0	0	1	-999	0	-999	0	-999
685	0	0	0	0	0	-999	0	-999	0	-999
686	0	0	0	0	0	-999	0	-999	0	-999
687	0	0	0	0	0	-999	0	-999	0	-999
688	0	0	0	0	0	-999	0	-999	0	-999
689	0	0	0	0	0	-999	0	-999	0	-999
690	0	0	0	0	0	-999	0	-999	0	-999
691	0	0	0	0	0	-999	1	0	0	-999
692	0	0	0	0	0	-999	0	-999	0	-999
693	0	1	0	0	0	-999	0	-999	0	-999
694	0	0	0	0	0	-999	0	-999	0	-999
695	0	0	0	0	0	-999	0	-999	0	-999
696	0	0	0	0	0	-999	0	-999	0	-999
697	0	0	0	0	0	-999	1	0	0	-999
698	0	0	0	0	0	-999	0	-999	0	-999
699	0	0	0	0	0	-999	0	-999	0	-999
700	0	0	0	0	0	-999	0	-999	0	-999
701	0	0	0	0	1	-999	0	-999	1	-999
702	0	1	0	0	0	-999	0	-999	0	-999
703	0	0	0	0	0	-999	0	-999	0	-999
704	0	0	0	0	0	-999	0	-999	0	-999
705	0	0	0	0	0	-999	0	-999	0	-999
706	0	0	0	0	0	-999	0	-999	0	-999
707	0	0	0	0	1	-999	0	-999	1	-999
708	0	0	0	0	0	-999	1	0	1	-999
709	0	0	0	0	0	-999	0	-999	0	-999
710	0	0	0	0	0	-999	1	0	0	-999
711	0	0	0	0	0	-999	0	-999	0	-999
712	0	0	0	0	0	-999	0	-999	0	-999
713	0	0	0	0	0	-999	0	-999	0	-999
714	0	0	0	0	0	-999	0	-999	0	-999
715	0	0	0	0	0	-999	0	-999	0	-999
716	0	0	0	0	0	-999	0	-999	0	-999
717	0	0	0	0	0	-999	0	-999	0	-999
718	0	0	0	0	0	-999	0	-999	0	-999
719	0	0	0	0	0	-999	0	-999	0	-999
720	0	0	0	0	0	-999	0	-999	0	-999
721	0	0	0	0	0	-999	0	-999	0	-999
722	0	0	0	0	0	-999	0	-999	0	-999
723	0	1	0	0	0	-999	0	-999	0	-999
724	0	0	0	0	1	-999	1	0	1	-999
725	0	0	0	0	1	-999	0	-999	0	-999
726	0	0	0	0	0	-999	0	-999	0	-999
727	0	0	0	0	0	-999	0	-999	0	-999
728	0	0	0	0	0	-999	0	-999	0	-999
729	0	0	0	0	0	-999	0	-999	0	-999
730	0	0	0	0	0	-999	0	-999	0	-999
731	0	0	0	0	0	-999	0	-999	0	-999
732	0	0	0	0	0	-999	0	-999	0	-999
733	0	0	0	0	0	-999	0	-999	0	-999
734	0	0	0	0	1	-999	0	-999	0	-999
735	0	0	0	0	0	-999	0	-999	0	-999
736	0	0	1	0	0	-999	0	-999	0	-999
737	0	0	0	0	0	-999	0	-999	0	-999
738	0	0	0	0	1	-999	1	0	1	-999
739	0	0	0	0	0	-999	0	-999	0	-999
740	0	0	0	0	0	-999	0	-999	0	-999
741	0	0	0	0	0	-999	0	-999	0	-999
742	0	0	0	0	0	-999	0	-999	1	-999
743	0	0	0	0	0	-999	0	-999	0	-999
744	0	0	0	0	0	-999	0	-999	0	-999
745	0	0	0	0	0	-999	0	-999	0	-999
746	0	0	0	0	0	-999	0	-999	0	-999
747	0	0	0	0	0	-999	0	-999	0	-999
748	0	0	0	0	0	-999	0	-999	0	-999
749	0	0	0	0	0	-999	0	-999	0	-999
750	0	0	0	0	0	-999	0	-999	0	-999
751	0	0	0	0	0	-999	0	-999	0	-999
752	0	0	0	0	0	-999	0	-999	0	-999
753	0	0	0	0	0	-999	1	0	1	-999
754	0	0	0	0	0	-999	0	-999	0	-999
755	0	0	0	0	0	-999	0	-999	0	-999
756	0	0	0	0	0	-999	0	-999	0	-999
757	0	0	0	0	0	-999	0	-999	0	-999
758	0	0	0	0	0	-999	0	-999	0	-999
759	0	0	0	0	0	-999	0	-999	0	-999
760	0	0	0	0	0	-999	0	-999	0	-999
761	0	0	0	0	0	-999	0	-999	0	-999
762	0	0	0	0	0	-999	0	-999	0	-999
763	0	0	0	0	0	-999	0	-999	0	-999
764	0	0	0	0	0	-999	0	-999	0	-999
765	0	0	0	0	0	-999	0	-999	0	-999
766	0	0	0	0	1	-999	1	0	1	-999
767	0	0	0	0	0	-999	0	-999	0	-999
768	0	0	0	0	0	-999	0	-999	0	-999
769	0	0	0	0	0	-999	0	-999	0	-999
770	0	0	0	0	0	-999	0	-999	0	-999
771	0	0	0	0	0	-999	0	-999	0	-999
772	0	0	0	0	0	-999	0	-999	0	-999
773	0	0	0	0	0	-999	0	-999	0	-999
774	0	0	0	0	0	-999	0	-999	0	-999
775	0	0	0	0	0	-999	0	-999	0	-999
776	0	0	0	0	0	-999	0	-999	0	-999
777	0	0	0	0	0	-999	0	-999	0	-999
778	0	0	0	0	0	-999	0	-999	0	-999
779	0	0	0	0	1	-999	0	-999	0	-999
780	0	0	0	0	0	-999	0	-999	0	-999
781	0	0	0	0	0	-999	0	-999	0	-999
782	0	0	0	0	0	-999	0	-999	0	-999
783	0	0	0	0	0	-999	1	0	1	-999
784	0	0	0	0	0	-999	0	-999	0	-999
785	0	0	0	0	0	-999	0	-999	0	-999
786	0	0	0	0	0	-999	0	-999	0	-999
787	0	0	0	0	0	-999	0	-999	0	-999
788	0	0	0	0	0	-999	1	0	0	-999
789	0	0	0	0	0	-999	0	-999	0	-999
790	0	0	0	0	0	-999	0	-999	0	-999
791	0	0	0	0	0	-999	0	-999	0	-999
792	0	0	0	0	1	-999	0	-999	0	-999
793	0	0	0	0	0	-999	0	-999	0	-999
794	0	0	0	0	0	-999	0	-999	0	-999
795	0	0	0	0	1	-999	0	-999	0	-999
796	0	0	0	0	0	-999	0	-999	0	-999
797	0	0	0	0	0	-999	0	-999	0	-999
873	0	0	0	0	-999	-999	-999	-999	-999	-999
874	0	0	0	0	-999	-999	-999	-999	-999	-999
875	0	0	0	0	-999	-999	-999	-999	-999	-999
876	0	0	0	0	-999	-999	-999	-999	-999	-999
877	0	0	0	0	-999	-999	-999	-999	-999	-999
882	0	0	0	0	-999	-999	-999	-999	-999	-999
887	0	0	0	0	-999	-999	-999	-999	-999	-999
894	0	0	0	0	-999	-999	-999	-999	-999	-999
895	0	0	0	0	-999	-999	-999	-999	-999	-999
897	0	0	0	0	-999	-999	-999	-999	-999	-999
898	0	0	0	0	-999	-999	-999	-999	-999	-999
899	0	0	0	0	-999	-999	-999	-999	-999	-999
900	0	0	0	0	-999	-999	-999	-999	-999	-999
901	0	0	0	0	-999	-999	-999	-999	-999	-999
905	0	0	0	0	-999	-999	-999	-999	-999	-999
906	0	0	0	0	-999	-999	-999	-999	-999	-999
910	0	0	0	0	-999	-999	-999	-999	-999	-999
911	0	0	0	0	-999	-999	-999	-999	-999	-999
919	0	0	0	0	0	-999	0	-999	0	-999
920	0	0	0	0	0	-999	0	-999	0	-999
922	0	0	0	0	0	-999	0	-999	0	-999
925	0	0	0	0	0	-999	0	-999	0	-999
977	1	0	0	0	0	-999	0	-999	0	-999
979	0	0	0	0	0	-999	1	0	0	-999
980	0	0	0	0	0	-999	0	-999	1	-999
1172	0	0	0	0	0	-999	0	-999	0	-999
1173	0	0	0	0	0	-999	0	-999	0	-999
1174	0	0	0	0	0	-999	1	0	0	-999
1175	0	0	0	0	0	-999	0	-999	0	-999
1176	0	0	0	0	1	-999	1	0	1	-999
1177	0	0	0	0	0	-999	0	-999	0	-999
1178	0	0	0	0	0	-999	0	-999	0	-999
1179	0	0	0	0	0	-999	0	-999	0	-999
1180	0	0	0	0	0	-999	0	-999	0	-999
1181	0	0	0	0	0	-999	1	0	1	-999
1182	0	0	0	0	0	-999	0	-999	0	-999
1184	0	0	0	0	0	-999	1	2	0	-999
1185	0	0	0	0	0	-999	0	-999	0	-999
1186	0	0	0	0	0	-999	0	-999	0	-999
1187	0	0	0	0	0	-999	0	-999	0	-999
1188	0	0	0	0	0	-999	0	-999	0	-999
1189	0	0	0	0	0	-999	0	-999	0	-999
1190	0	0	0	0	0	-999	0	-999	0	-999
1191	0	0	0	0	0	-999	0	-999	0	-999
1192	0	0	0	0	0	-999	0	-999	0	-999
1194	0	0	0	0	0	-999	0	-999	0	-999
1195	0	0	0	0	0	-999	0	-999	0	-999
1196	0	0	0	0	0	-999	0	-999	0	-999
1197	0	0	0	0	0	-999	0	-999	0	-999
1198	0	0	0	0	0	-999	0	-999	0	-999
1199	0	0	0	0	0	-999	0	-999	0	-999
1200	0	0	0	0	0	-999	0	-999	0	-999
1201	0	0	0	0	0	-999	0	-999	0	-999
1202	0	0	0	0	0	-999	0	-999	0	-999
1203	0	0	0	0	0	-999	0	-999	0	-999
1204	0	0	0	0	0	-999	0	-999	0	-999
1205	0	0	0	0	0	-999	0	-999	0	-999
1206	1	0	0	0	0	-999	0	-999	1	0
1207	0	0	0	0	0	-999	0	-999	0	-999
1208	0	0	0	0	0	-999	0	-999	0	-999
1209	0	0	0	0	0	-999	0	-999	0	-999
1210	0	0	0	0	0	-999	0	-999	0	-999
1211	0	0	0	0	0	-999	0	-999	0	-999
1212	0	0	0	0	0	-999	0	-999	0	-999
1213	0	0	0	0	0	-999	0	-999	0	-999
1214	0	0	0	0	0	-999	0	-999	0	-999
1215	0	0	0	0	0	-999	0	-999	0	-999
1216	0	0	0	0	0	-999	0	-999	0	-999
1217	0	0	0	0	1	-999	1	0	1	-999
1218	0	0	0	0	0	-999	0	-999	0	-999
1219	0	0	0	0	-999	-999	-999	-999	-999	-999
1220	0	0	0	0	1	-999	1	0	1	-999
1221	0	0	0	0	0	-999	0	-999	0	-999
1222	0	0	0	0	0	-999	0	-999	0	-999
1223	0	0	0	0	0	-999	0	-999	0	-999
1224	0	0	0	0	0	-999	0	-999	0	-999
1225	0	0	0	0	0	-999	1	1	0	-999
1226	0	0	0	0	-999	-999	-999	-999	-999	-999
1227	0	0	0	0	-999	-999	-999	-999	-999	-999
1228	0	0	0	0	0	-999	1	0	0	-999
1229	0	0	0	0	0	-999	0	-999	0	-999
1230	0	0	0	0	0	-999	0	-999	0	-999
1231	0	0	0	0	1	-999	0	-999	0	-999
1232	0	0	0	0	0	-999	1	0	1	-999
1233	0	0	0	0	0	-999	0	-999	0	-999
1234	0	0	0	0	0	-999	0	-999	0	-999
1235	0	0	0	0	0	-999	0	-999	0	-999
1236	0	0	0	0	0	-999	0	-999	0	-999
1237	0	0	0	0	0	-999	0	-999	0	-999
1238	0	0	0	0	0	-999	0	-999	0	-999
1239	0	0	0	0	0	-999	0	-999	0	-999
1240	0	0	0	0	0	-999	0	-999	0	-999
1241	0	0	0	0	0	-999	0	-999	0	-999
1242	0	0	0	0	0	-999	0	-999	0	-999
1243	0	0	0	0	0	-999	0	-999	0	-999
1244	0	0	0	0	0	-999	0	-999	0	-999
1245	0	0	0	0	0	-999	0	-999	0	-999
1246	0	0	0	0	0	-999	0	-999	0	-999
1247	0	0	0	0	0	-999	0	-999	0	-999
1248	0	0	0	0	0	-999	0	-999	0	-999
1249	0	0	0	0	0	-999	0	-999	0	-999
1250	0	0	0	0	0	-999	0	-999	0	-999
1251	0	0	0	0	0	-999	0	-999	0	-999
1252	0	0	0	0	0	-999	1	0	0	-999
1253	0	0	0	0	0	-999	0	-999	0	-999
1254	0	0	0	0	0	-999	0	-999	0	-999
1255	0	0	0	0	0	-999	0	-999	0	-999
1256	0	0	0	0	0	-999	0	-999	0	-999
1257	0	0	0	0	0	-999	0	-999	0	-999
1258	0	0	0	0	0	-999	0	-999	0	-999
1259	0	0	0	0	0	-999	0	-999	0	-999
1260	0	0	0	0	0	-999	0	-999	0	-999
1261	0	0	0	0	0	-999	0	-999	0	-999
1262	0	0	0	0	0	-999	1	0	0	-999
1263	0	0	0	0	0	-999	0	-999	0	-999
1264	0	0	0	0	0	-999	1	0	0	-999
1265	0	0	0	0	0	-999	0	-999	0	-999
1266	0	0	0	0	1	-999	0	-999	0	-999
1267	0	0	0	0	0	-999	0	-999	0	-999
1268	0	0	0	0	1	-999	1	0	0	-999
1269	0	0	0	0	0	-999	0	-999	0	-999
1270	0	0	0	0	0	-999	0	-999	0	-999
1271	0	0	0	0	0	-999	0	-999	0	-999
1272	0	0	0	0	0	-999	0	-999	0	-999
1273	0	0	0	0	0	-999	0	-999	0	-999
1274	0	0	0	0	0	-999	0	-999	0	-999
1275	0	0	0	0	0	-999	1	0	1	-999
1276	0	0	0	0	0	-999	1	0	1	-999
1277	0	0	0	0	0	-999	0	-999	0	-999
1278	0	0	0	0	0	-999	0	-999	0	-999
1279	0	0	0	0	0	-999	0	-999	0	-999
1280	0	0	0	0	0	-999	0	-999	0	-999
1281	0	0	0	0	1	-999	0	-999	0	-999
1282	0	0	0	0	0	-999	0	-999	0	-999
1283	0	0	0	0	0	-999	0	-999	0	-999
1285	0	0	0	0	0	-999	1	0	0	-999
1286	0	0	0	0	0	-999	0	-999	0	-999
1287	0	0	0	0	0	-999	0	-999	0	-999
1288	0	0	0	0	0	-999	0	-999	0	-999
1289	0	0	0	0	1	-999	0	-999	0	-999
1290	0	0	0	0	0	-999	1	0	0	-999
1291	0	0	0	0	0	-999	1	0	0	-999
1292	0	0	0	0	0	-999	0	-999	0	-999
1293	0	0	0	0	0	-999	0	-999	0	-999
1294	0	0	0	0	0	-999	0	-999	0	-999
1295	0	0	0	0	0	-999	0	-999	0	-999
1296	0	0	0	0	0	-999	0	-999	0	-999
1297	0	0	0	0	0	-999	0	-999	0	-999
1298	0	0	0	0	1	-999	1	0	1	-999
1299	0	0	0	0	1	-999	0	-999	0	-999
1300	0	0	0	0	1	-999	0	-999	1	-999
1301	0	0	0	0	1	-999	1	0	0	-999
1302	0	0	0	0	0	-999	0	-999	0	-999
1303	0	0	0	0	0	-999	0	-999	0	-999
1304	0	0	0	0	-999	-999	-999	-999	-999	-999
1305	0	0	0	0	1	-999	0	-999	0	-999
1306	0	0	0	0	0	-999	0	-999	0	-999
1307	0	0	0	0	0	-999	0	-999	0	-999
1308	0	0	0	0	0	-999	0	-999	0	-999
1309	0	0	0	0	0	-999	0	-999	0	-999
1310	0	0	0	0	1	-999	1	0	1	-999
1311	0	0	0	0	0	-999	0	-999	0	-999
1313	0	0	0	0	1	-999	0	-999	0	-999
1314	0	0	0	0	0	-999	0	-999	0	-999
1315	0	0	0	0	0	-999	0	-999	0	-999
1316	0	0	0	0	0	-999	0	-999	0	-999
1317	0	0	0	0	0	-999	0	-999	0	-999
1318	0	0	0	0	0	-999	0	-999	0	-999
1319	0	0	0	0	0	-999	0	-999	0	-999
1320	0	0	0	0	0	-999	0	-999	0	-999
1321	0	0	0	0	0	-999	0	-999	0	-999
1322	0	0	0	0	0	-999	0	-999	0	-999
1323	0	0	0	0	0	-999	0	-999	0	-999
1324	0	0	0	0	1	-999	1	0	0	-999
1325	0	0	0	0	0	-999	0	-999	0	-999
1326	0	0	0	0	0	-999	0	-999	0	-999
1327	0	0	0	0	0	-999	0	-999	0	-999
1328	0	0	0	0	0	-999	0	-999	0	-999
1329	0	0	0	0	0	-999	0	-999	0	-999
1330	0	0	0	0	1	-999	1	0	1	-999
1331	0	0	0	0	0	-999	0	-999	0	-999
1332	0	0	0	0	1	-999	0	-999	1	-999
1333	0	0	0	0	0	-999	1	1	0	-999
1334	0	0	0	0	0	-999	1	0	1	-999
1335	0	0	0	0	0	-999	0	-999	1	-999
1336	0	0	0	0	1	-999	1	1	1	-999
1337	0	0	0	0	0	-999	0	-999	0	-999
1338	0	0	0	0	0	-999	0	-999	0	-999
1339	0	0	0	0	0	-999	0	-999	0	-999
1340	0	0	0	0	0	-999	0	-999	0	-999
1341	0	0	0	0	0	-999	0	-999	0	-999
1343	0	0	0	0	0	-999	0	-999	0	-999
1344	0	0	0	0	0	-999	0	-999	0	-999
1345	0	0	0	0	0	-999	0	-999	0	-999
1346	0	0	0	0	0	-999	0	-999	0	-999
1347	0	0	0	0	0	-999	0	-999	0	-999
1348	0	0	0	0	0	-999	0	-999	0	-999
1349	0	0	0	0	0	-999	0	-999	0	-999
[truncated: 2,761 more rows]

## Sheet: Codebook
Variable	Question	Response options (-999=Missing)
ID	Participant ID
LT_Cig	Which of the following products have you EVER TRIED? For each product, please select either NO (I have never tried the product) or YES (I have tried the product). Cigarette	0=No; 1=Yes
LT_Cigar	Which of the following products have you EVER TRIED? For each product, please select either NO (I have never tried the product) or YES (I have tried the product). Large Cigar (like a traditional “Cuban” cigar) WITHOUT MARIJUANA (LT_Cigar)	0=No; 1=Yes
LT_Cigarillo	Which of the following products have you EVER TRIED? For each product, please select either NO (I have never tried the product) or YES (I have tried the product). Cigarillo or Little Cigar (short, narrow cigar such as “Black & Mild”) WITHOUT MARIJUANA	0=No; 1=Yes
LT_Blunt	Which of the following products have you EVER TRIED? For each product, please select either NO (I have never tried the product) or YES (I have tried the product). Blunt (cigar, cigarillo, little cigar, or blunt wrap FILLED WITH MARIJUANA)	0=No; 1=Yes
Flavor_Beads_Heard	Flavor Capsules, Crush Balls, and Flavor Popping Beads are small-prefilled beads that you buy separately from tobacco products. You push them into a cigarette, cigarillo, or cigar and crush them. BEFORE TODAY, had you ever HEARD OF Flavor Capsules, Crush Balls, or Flavor Popping Beads?	0=No; 1=Yes
Flavor_Bead_Use	Have you ever USED Flavor Capsules, Crush Balls, or Flavor Popping Beads?	0=No; 1=Yes; 2= I don't know
Spray_Drop_Heard	Tobacco flavoring SPRAYS and DROPS come in many flavors (e.g., fruit, menthol, mint) and are put directly onto loose tobacco, the filters of cigarettes, or onto cigarettes, cigarillos, and cigars to add flavor. BEFORE TODAY, had you ever HEARD OF Tobacco Flavoring Sprays or Drops?	0=No; 1=Yes
Spray_Drop_Use	Have you ever USED Tobacco Flavoring Sprays or Drops?	0=No; 1=Yes; 2= I don't know
Card_Heard	TOBACCO FLAVORING CARDS are small paper cards that are about the size of a pack of cigarettes. They come in many flavors and are slid into a pack of cigarettes (or other tobacco products). BEFORE TODAY, had you ever HEARD OF TOBACCO FLAVORING CARDS?	0=No; 1=Yes
Card_Use	Have you ever USED Tobacco Flavoring Cards?	0=No; 1=Yes; 2= I don't know
